# Supplementary material for: Gene Expression Profiling of Transcription Factors of Helicobacter pylori under Different Environmental Conditions
Source: Front Microbiol. 2017 Apr 10;8:615. doi: 10.3389/fmicb.2017.00615 (PMC5385360; doi:10.3389/fmicb.2017.00615)
Supplement: Supplementary file 4 [file Data_Sheet_1.XLSX]

## Sheet: BLASTP gene hits
Table S1: Loci detected by BLASTP and their accessory data.
Query BLASTP				Hit BLASTP
Transcription Factor	Organism	Protein Name	NCBI Reference Sequence	Organism	Protein Name	NCBI Reference Sequence / GenBank ID	BLASTP Identity	No. gaps
HP0088	Helicobacter pylori 26695	RNA polymerase sigma factor RpoD	NP_206888.1	Helicobacter	MULTISPECIES: RNA polymerase sigma factor RpoD	WP_034328252	65.72	5
HP0088	Helicobacter pylori 26695	RNA polymerase sigma factor RpoD	NP_206888.1	Helicobacter acinonychis	RNA polymerase sigma factor RpoD	WP_041600233	92.85	16
HP0088	Helicobacter pylori 26695	RNA polymerase sigma factor RpoD	NP_206888.1	Helicobacter acinonychis str Sheeba	RNA polymerase sigma-70 factor	CAK00237	92.85	16
HP0088	Helicobacter pylori 26695	RNA polymerase sigma factor RpoD	NP_206888.1	Helicobacter ailurogastricus	RNA polymerase sigma factor RpoD	WP_053945234	70.34	6
HP0088	Helicobacter pylori 26695	RNA polymerase sigma factor RpoD	NP_206888.1	Helicobacter apodemus	RNA polymerase sigma factor RpoD	WP_034552166	62.59	3
HP0088	Helicobacter pylori 26695	RNA polymerase sigma factor RpoD	NP_206888.1	Helicobacter bilis	RNA polymerase sigma factor RpoD	WP_005218363	61.1	10
HP0088	Helicobacter pylori 26695	RNA polymerase sigma factor RpoD	NP_206888.1	Helicobacter bilis ATCC 43879	RNA polymerase sigma factor RpoD	WP_005218363	61.1	10
HP0088	Helicobacter pylori 26695	RNA polymerase sigma factor RpoD	NP_206888.1	Helicobacter bilis WiWa	RNA polymerase sigma factor RpoD	WP_004087946	60.95	11
HP0088	Helicobacter pylori 26695	RNA polymerase sigma factor RpoD	NP_206888.1	Helicobacter bizzozeronii	RNA polymerase sigma factor RpoD	WP_013890462	69.9	4
HP0088	Helicobacter pylori 26695	RNA polymerase sigma factor RpoD	NP_206888.1	Helicobacter bizzozeronii CCUG 35545	RNA polymerase sigma factor RpoD	CCF80845	21.01	0
HP0088	Helicobacter pylori 26695	RNA polymerase sigma factor RpoD	NP_206888.1	Helicobacter bizzozeronii CIII-1	RNA polymerase sigma factor RpoD	WP_013890462	69.9	4
HP0088	Helicobacter pylori 26695	RNA polymerase sigma factor RpoD	NP_206888.1	Helicobacter canadensis	RNA polymerase sigma factor RpoD	WP_006655552	64.53	1
HP0088	Helicobacter pylori 26695	RNA polymerase sigma factor RpoD	NP_206888.1	Helicobacter canadensis MIT 98-5491	RNA polymerase sigma factor RpoD	WP_006655552	64.53	1
HP0088	Helicobacter pylori 26695	RNA polymerase sigma factor RpoD	NP_206888.1	Helicobacter canis	RNA polymerase sigma factor RpoD	WP_023929438	65.87	4
HP0088	Helicobacter pylori 26695	RNA polymerase sigma factor RpoD	NP_206888.1	Helicobacter canis NCTC 12740	RNA polymerase sigma factor rpoD	WP_023929438	65.87	4
HP0088	Helicobacter pylori 26695	RNA polymerase sigma factor RpoD	NP_206888.1	Helicobacter cetorum	RNA polymerase sigma factor RpoD	WP_014659228	88.52	1
HP0088	Helicobacter pylori 26695	RNA polymerase sigma factor RpoD	NP_206888.1	Helicobacter cetorum MIT 00-7128	RNA polymerase sigma factor RpoD	WP_014660625	86.14	21
HP0088	Helicobacter pylori 26695	RNA polymerase sigma factor RpoD	NP_206888.1	Helicobacter cetorum MIT 99-5656	RNA polymerase sigma factor RpoD	WP_014659228	88.52	1
HP0088	Helicobacter pylori 26695	RNA polymerase sigma factor RpoD	NP_206888.1	Helicobacter cinaedi	RNA polymerase sigma factor RpoD	WP_002957111	66.02	3
HP0088	Helicobacter pylori 26695	RNA polymerase sigma factor RpoD	NP_206888.1	Helicobacter cinaedi CCUG 18818 ATCC BAA-847	RNA polymerase sigma factor RpoD	WP_002957111	66.02	3
HP0088	Helicobacter pylori 26695	RNA polymerase sigma factor RpoD	NP_206888.1	Helicobacter cinaedi PAGU611	RNA polymerase sigma factor RpoD	WP_002957111	66.02	3
HP0088	Helicobacter pylori 26695	RNA polymerase sigma factor RpoD	NP_206888.1	Helicobacter felis	RNA polymerase sigma factor RpoD	WP_013469638	70.49	8
HP0088	Helicobacter pylori 26695	RNA polymerase sigma factor RpoD	NP_206888.1	Helicobacter felis ATCC 49179	RNA polymerase sigma factor (sigma-70)	WP_013469638	70.49	8
HP0088	Helicobacter pylori 26695	RNA polymerase sigma factor RpoD	NP_206888.1	Helicobacter fennelliae	RNA polymerase sigma factor RpoD	WP_023949620	66.92	3
HP0088	Helicobacter pylori 26695	RNA polymerase sigma factor RpoD	NP_206888.1	Helicobacter fennelliae MRY12-0050	RNA polymerase sigma factor RpoD	WP_023949620	66.92	3
HP0088	Helicobacter pylori 26695	RNA polymerase sigma factor RpoD	NP_206888.1	Helicobacter heilmannii	RNA polymerase sigma factor RpoD	WP_053829594	70.34	20
HP0088	Helicobacter pylori 26695	RNA polymerase sigma factor RpoD	NP_206888.1	Helicobacter heilmannii ASB14	RNA polymerase sigma factor RpoD	WP_015107417	70.34	20
HP0088	Helicobacter pylori 26695	RNA polymerase sigma factor RpoD	NP_206888.1	Helicobacter hepaticus	NA	NA	0	0
HP0088	Helicobacter pylori 26695	RNA polymerase sigma factor RpoD	NP_206888.1	Helicobacter hepaticus ATCC 51449	RNA polymerase sigma 70 factor	WP_011115387	65.72	3
HP0088	Helicobacter pylori 26695	RNA polymerase sigma factor RpoD	NP_206888.1	Helicobacter himalayensis	RNA polymerase subunit sigma	WP_066389626	66.92	4
HP0088	Helicobacter pylori 26695	RNA polymerase sigma factor RpoD	NP_206888.1	Helicobacter jaachi	RNA polymerase sigma factor RpoD	WP_034355133	66.02	4
HP0088	Helicobacter pylori 26695	RNA polymerase sigma factor RpoD	NP_206888.1	Helicobacter macacae	RNA polymerase sigma factor RpoD	WP_023928285	64.68	66
HP0088	Helicobacter pylori 26695	RNA polymerase sigma factor RpoD	NP_206888.1	Helicobacter macacae MIT 99-5501	RNA polymerase sigma factor RpoD	WP_023928285	64.68	66
HP0088	Helicobacter pylori 26695	RNA polymerase sigma factor RpoD	NP_206888.1	Helicobacter magdeburgensis	RNA polymerase sigma factor RpoD	WP_034587971	66.32	3
HP0088	Helicobacter pylori 26695	RNA polymerase sigma factor RpoD	NP_206888.1	Helicobacter muridarum	RNA polymerase sigma factor RpoD	WP_034556973	62	10
HP0088	Helicobacter pylori 26695	RNA polymerase sigma factor RpoD	NP_206888.1	Helicobacter mustelae	RNA polymerase sigma factor RpoD	WP_013023167	65.57	5
HP0088	Helicobacter pylori 26695	RNA polymerase sigma factor RpoD	NP_206888.1	Helicobacter mustelae 12198	RNA polymerase sigma factor (sigma-70)	WP_013023167	65.57	5
HP0088	Helicobacter pylori 26695	RNA polymerase sigma factor RpoD	NP_206888.1	Helicobacter pametensis	RNA polymerase sigma factor RpoD	WP_027327044	65.28	5
HP0088	Helicobacter pylori 26695	RNA polymerase sigma factor RpoD	NP_206888.1	Helicobacter pullorum	RNA polymerase sigma factor RpoD	WP_005020987	64.83	2
HP0088	Helicobacter pylori 26695	RNA polymerase sigma factor RpoD	NP_206888.1	Helicobacter pullorum MIT 98-5489	RNA polymerase sigma factor RpoD	WP_005020987	64.83	2
HP0088	Helicobacter pylori 26695	RNA polymerase sigma factor RpoD	NP_206888.1	Helicobacter pylori	RNA polymerase sigma factor RpoD	WP_000725929	100	0
HP0088	Helicobacter pylori 26695	RNA polymerase sigma factor RpoD	NP_206888.1	Helicobacter pylori 2017	RNA polymerase sigma factor	WP_000725891	97.17	10
HP0088	Helicobacter pylori 26695	RNA polymerase sigma factor RpoD	NP_206888.1	Helicobacter pylori 2018	RNA polymerase sigma factor	WP_000725891	97.17	10
HP0088	Helicobacter pylori 26695	RNA polymerase sigma factor RpoD	NP_206888.1	Helicobacter pylori 26695	RNA polymerase sigma factor RpoD	WP_000725929	100	0
HP0088	Helicobacter pylori 26695	RNA polymerase sigma factor RpoD	NP_206888.1	Helicobacter pylori 26695-1	RNA polymerase sigma factor RpoD	WP_000725929	100	0
HP0088	Helicobacter pylori 26695	RNA polymerase sigma factor RpoD	NP_206888.1	Helicobacter pylori 35A	RNA polymerase sigma factor RpoD	ADU40466	95.83	8
HP0088	Helicobacter pylori 26695	RNA polymerase sigma factor RpoD	NP_206888.1	Helicobacter pylori 51	transcription initiation factor sigma-80	ACX97311	97.17	4
HP0088	Helicobacter pylori 26695	RNA polymerase sigma factor RpoD	NP_206888.1	Helicobacter pylori 52	sigma 70 (RpoD)	WP_000725930	97.02	14
HP0088	Helicobacter pylori 26695	RNA polymerase sigma factor RpoD	NP_206888.1	Helicobacter pylori 83	RNA polymerase sigma factor RpoD	AEE69746	96.13	9
HP0088	Helicobacter pylori 26695	RNA polymerase sigma factor RpoD	NP_206888.1	Helicobacter pylori 908	RNA polymerase sigma factor	WP_000725891	97.17	10
HP0088	Helicobacter pylori 26695	RNA polymerase sigma factor RpoD	NP_206888.1	Helicobacter pylori 98-10	hypothetical protein HP9810_881g8	WP_000725901	97.02	0
HP0088	Helicobacter pylori 26695	RNA polymerase sigma factor RpoD	NP_206888.1	Helicobacter pylori A45	RNA polymerase sigma factor RpoD	WP_001916803	97.47	1
HP0088	Helicobacter pylori 26695	RNA polymerase sigma factor RpoD	NP_206888.1	Helicobacter pylori Aklavik117	RNA polymerase sigma factor RpoD	WP_015085343	97.76	10
HP0088	Helicobacter pylori 26695	RNA polymerase sigma factor RpoD	NP_206888.1	Helicobacter pylori Aklavik86	RNA polymerase sigma factor RpoD	WP_015086751	98.36	10
HP0088	Helicobacter pylori 26695	RNA polymerase sigma factor RpoD	NP_206888.1	Helicobacter pylori B128	hypothetical protein HPB128_1g12	WP_000725925	97.76	8
HP0088	Helicobacter pylori 26695	RNA polymerase sigma factor RpoD	NP_206888.1	Helicobacter pylori B38	RNA polymerase sigma factor rpoD (Sigma-70)	WP_000725845	97.47	8
HP0088	Helicobacter pylori 26695	RNA polymerase sigma factor RpoD	NP_206888.1	Helicobacter pylori B8	RNA polymerase primary sigma factor	WP_000725925	97.76	8
HP0088	Helicobacter pylori 26695	RNA polymerase sigma factor RpoD	NP_206888.1	Helicobacter pylori BM012A	RNA polymerase sigma factor RpoD	WP_023591774	98.06	5
HP0088	Helicobacter pylori 26695	RNA polymerase sigma factor RpoD	NP_206888.1	Helicobacter pylori BM012S	RNA polymerase sigma factor RpoD	WP_023591774	98.06	5
HP0088	Helicobacter pylori 26695	RNA polymerase sigma factor RpoD	NP_206888.1	Helicobacter pylori CCHI 33	RNA polymerase sigma factor RpoD	WP_001920441	97.02	10
HP0088	Helicobacter pylori 26695	RNA polymerase sigma factor RpoD	NP_206888.1	Helicobacter pylori CG-IMSS-2012	RNA polymerase sigma factor RpoD	WP_022576282	97.91	19
HP0088	Helicobacter pylori 26695	RNA polymerase sigma factor RpoD	NP_206888.1	Helicobacter pylori CPY1124	RNA polymerase sigma factor	WP_000725819	96.13	9
HP0088	Helicobacter pylori 26695	RNA polymerase sigma factor RpoD	NP_206888.1	Helicobacter pylori CPY1313	RNA polymerase sigma factor	WP_000725820	95.83	10
HP0088	Helicobacter pylori 26695	RNA polymerase sigma factor RpoD	NP_206888.1	Helicobacter pylori CPY1662	RNA polymerase sigma factor RpoD	WP_001919060	97.47	4
HP0088	Helicobacter pylori 26695	RNA polymerase sigma factor RpoD	NP_206888.1	Helicobacter pylori CPY1962	RNA polymerase sigma factor	WP_000725826	96.87	14
HP0088	Helicobacter pylori 26695	RNA polymerase sigma factor RpoD	NP_206888.1	Helicobacter pylori CPY3281	RNA polymerase sigma factor	WP_000725834	96.87	1
HP0088	Helicobacter pylori 26695	RNA polymerase sigma factor RpoD	NP_206888.1	Helicobacter pylori CPY6081	RNA polymerase sigma factor	WP_000725865	97.32	0
HP0088	Helicobacter pylori 26695	RNA polymerase sigma factor RpoD	NP_206888.1	Helicobacter pylori CPY6261	RNA polymerase sigma factor	WP_000725825	95.98	10
HP0088	Helicobacter pylori 26695	RNA polymerase sigma factor RpoD	NP_206888.1	Helicobacter pylori CPY6271	RNA polymerase sigma factor	WP_000725818	96.57	7
HP0088	Helicobacter pylori 26695	RNA polymerase sigma factor RpoD	NP_206888.1	Helicobacter pylori CPY6311	RNA polymerase sigma factor	WP_000725897	97.02	4
HP0088	Helicobacter pylori 26695	RNA polymerase sigma factor RpoD	NP_206888.1	Helicobacter pylori Cuz20	RNA polymerase sigma factor RpoD	WP_000725811	97.02	9
HP0088	Helicobacter pylori 26695	RNA polymerase sigma factor RpoD	NP_206888.1	Helicobacter pylori ELS37	RNA polymerase sigma factor RpoD	WP_000725840	97.47	3
HP0088	Helicobacter pylori 26695	RNA polymerase sigma factor RpoD	NP_206888.1	Helicobacter pylori F16	RNA polymerase sigma factor RpoD	WP_000725866	97.17	0
HP0088	Helicobacter pylori 26695	RNA polymerase sigma factor RpoD	NP_206888.1	Helicobacter pylori F30	RNA polymerase sigma factor RpoD	WP_000725815	97.02	5
HP0088	Helicobacter pylori 26695	RNA polymerase sigma factor RpoD	NP_206888.1	Helicobacter pylori F32	RNA polymerase sigma factor RpoD	WP_000725822	96.72	8
HP0088	Helicobacter pylori 26695	RNA polymerase sigma factor RpoD	NP_206888.1	Helicobacter pylori F57	RNA polymerase sigma factor RpoD	WP_000725921	96.57	6
HP0088	Helicobacter pylori 26695	RNA polymerase sigma factor RpoD	NP_206888.1	Helicobacter pylori FD423	RNA polymerase sigma factor RpoD	WP_000725933	98.81	9
HP0088	Helicobacter pylori 26695	RNA polymerase sigma factor RpoD	NP_206888.1	Helicobacter pylori FD430	RNA polymerase sigma factor RpoD	WP_000725861	97.62	5
HP0088	Helicobacter pylori 26695	RNA polymerase sigma factor RpoD	NP_206888.1	Helicobacter pylori FD506	RNA polymerase sigma factor RpoD	WP_000725821	96.27	10
HP0088	Helicobacter pylori 26695	RNA polymerase sigma factor RpoD	NP_206888.1	Helicobacter pylori FD535	RNA polymerase sigma factor RpoD	WP_000725859	98.06	9
HP0088	Helicobacter pylori 26695	RNA polymerase sigma factor RpoD	NP_206888.1	Helicobacter pylori FD568	RNA polymerase sigma factor RpoD	WP_000725823	96.57	8
HP0088	Helicobacter pylori 26695	RNA polymerase sigma factor RpoD	NP_206888.1	Helicobacter pylori FD577	NA	NA	0	0
HP0088	Helicobacter pylori 26695	RNA polymerase sigma factor RpoD	NP_206888.1	Helicobacter pylori FD662	RNA polymerase sigma factor RpoD	WP_000725837	98.51	11
HP0088	Helicobacter pylori 26695	RNA polymerase sigma factor RpoD	NP_206888.1	Helicobacter pylori FD703	RNA polymerase sigma factor RpoD	WP_020981915	97.91	15
HP0088	Helicobacter pylori 26695	RNA polymerase sigma factor RpoD	NP_206888.1	Helicobacter pylori FD719	RNA polymerase sigma factor RpoD	WP_000725862	97.91	9
HP0088	Helicobacter pylori 26695	RNA polymerase sigma factor RpoD	NP_206888.1	Helicobacter pylori G27	RNA polymerase sigma-80 factor	WP_000725875	98.21	11
HP0088	Helicobacter pylori 26695	RNA polymerase sigma factor RpoD	NP_206888.1	Helicobacter pylori GAM100Ai	RNA polymerase sigma factor RpoD	EKQ71585	97.02	1
HP0088	Helicobacter pylori 26695	RNA polymerase sigma factor RpoD	NP_206888.1	Helicobacter pylori GAM101Biv	RNA polymerase sigma factor RpoD	EMG84476	97.02	1
HP0088	Helicobacter pylori 26695	RNA polymerase sigma factor RpoD	NP_206888.1	Helicobacter pylori GAM103Bi	RNA polymerase sigma factor RpoD	EMG82281	97.32	2
HP0088	Helicobacter pylori 26695	RNA polymerase sigma factor RpoD	NP_206888.1	Helicobacter pylori GAM105Ai	RNA polymerase sigma factor RpoD	EMG82586	97.62	6
HP0088	Helicobacter pylori 26695	RNA polymerase sigma factor RpoD	NP_206888.1	Helicobacter pylori GAM112Ai	RNA polymerase sigma factor RpoD	EMG89157	97.32	2
HP0088	Helicobacter pylori 26695	RNA polymerase sigma factor RpoD	NP_206888.1	Helicobacter pylori GAM114Ai	RNA polymerase sigma factor RpoD	EMG88348	97.62	10
HP0088	Helicobacter pylori 26695	RNA polymerase sigma factor RpoD	NP_206888.1	Helicobacter pylori GAM115Ai	RNA polymerase sigma factor RpoD	EMG90057	96.87	6
HP0088	Helicobacter pylori 26695	RNA polymerase sigma factor RpoD	NP_206888.1	Helicobacter pylori GAM117Ai	RNA polymerase sigma factor RpoD	ERA55655	97.32	16
HP0088	Helicobacter pylori 26695	RNA polymerase sigma factor RpoD	NP_206888.1	Helicobacter pylori GAM118Bi	RNA polymerase sigma factor RpoD	EMG93167	97.17	1
HP0088	Helicobacter pylori 26695	RNA polymerase sigma factor RpoD	NP_206888.1	Helicobacter pylori GAM119Bi	RNA polymerase sigma factor RpoD	EMG95587	97.91	6
HP0088	Helicobacter pylori 26695	RNA polymerase sigma factor RpoD	NP_206888.1	Helicobacter pylori GAM120Ai	RNA polymerase sigma factor RpoD	EMG97158	97.76	4
HP0088	Helicobacter pylori 26695	RNA polymerase sigma factor RpoD	NP_206888.1	Helicobacter pylori GAM121Aii	RNA polymerase sigma factor RpoD	EMG99278	97.91	11
HP0088	Helicobacter pylori 26695	RNA polymerase sigma factor RpoD	NP_206888.1	Helicobacter pylori GAM201Ai	RNA polymerase sigma factor RpoD	EMG89550	97.32	16
HP0088	Helicobacter pylori 26695	RNA polymerase sigma factor RpoD	NP_206888.1	Helicobacter pylori GAM210Bi	RNA polymerase sigma factor RpoD	EMG97362	97.17	10
HP0088	Helicobacter pylori 26695	RNA polymerase sigma factor RpoD	NP_206888.1	Helicobacter pylori GAM231Ai	RNA polymerase sigma factor RpoD	EMG99937	96.87	16
HP0088	Helicobacter pylori 26695	RNA polymerase sigma factor RpoD	NP_206888.1	Helicobacter pylori GAM239Bi	RNA polymerase sigma factor RpoD	EMH01333	97.76	16
HP0088	Helicobacter pylori 26695	RNA polymerase sigma factor RpoD	NP_206888.1	Helicobacter pylori GAM244Ai	RNA polymerase sigma factor RpoD	EMH03679	97.47	21
HP0088	Helicobacter pylori 26695	RNA polymerase sigma factor RpoD	NP_206888.1	Helicobacter pylori GAM245Ai	RNA polymerase sigma factor RpoD	EMH05520	97.47	1
HP0088	Helicobacter pylori 26695	RNA polymerase sigma factor RpoD	NP_206888.1	Helicobacter pylori GAM246Ai	RNA polymerase sigma factor RpoD	EMH10008	98.06	21
HP0088	Helicobacter pylori 26695	RNA polymerase sigma factor RpoD	NP_206888.1	Helicobacter pylori GAM249T	RNA polymerase sigma factor RpoD	EMH10997	97.32	14
HP0088	Helicobacter pylori 26695	RNA polymerase sigma factor RpoD	NP_206888.1	Helicobacter pylori GAM250AFi	RNA polymerase sigma factor RpoD	EMH09265	96.57	10
HP0088	Helicobacter pylori 26695	RNA polymerase sigma factor RpoD	NP_206888.1	Helicobacter pylori GAM250T	RNA polymerase sigma factor RpoD	EMH09265	96.57	10
HP0088	Helicobacter pylori 26695	RNA polymerase sigma factor RpoD	NP_206888.1	Helicobacter pylori GAM252Bi	RNA polymerase sigma factor RpoD	EMH09265	96.57	10
HP0088	Helicobacter pylori 26695	RNA polymerase sigma factor RpoD	NP_206888.1	Helicobacter pylori GAM252T	RNA polymerase sigma factor RpoD	EMH09265	96.57	10
HP0088	Helicobacter pylori 26695	RNA polymerase sigma factor RpoD	NP_206888.1	Helicobacter pylori GAM254Ai	RNA polymerase sigma factor RpoD	EMH18102	98.21	16
HP0088	Helicobacter pylori 26695	RNA polymerase sigma factor RpoD	NP_206888.1	Helicobacter pylori GAM260ASi	RNA polymerase sigma factor RpoD	EMG93167	97.17	1
HP0088	Helicobacter pylori 26695	RNA polymerase sigma factor RpoD	NP_206888.1	Helicobacter pylori GAM260Bi	RNA polymerase sigma factor RpoD	EMH18855	97.32	3
HP0088	Helicobacter pylori 26695	RNA polymerase sigma factor RpoD	NP_206888.1	Helicobacter pylori GAM260BSi	RNA polymerase sigma factor RpoD	EMH21487	97.62	21
HP0088	Helicobacter pylori 26695	RNA polymerase sigma factor RpoD	NP_206888.1	Helicobacter pylori GAM263BFi	RNA polymerase sigma factor RpoD	EMH23771	97.47	21
HP0088	Helicobacter pylori 26695	RNA polymerase sigma factor RpoD	NP_206888.1	Helicobacter pylori GAM264Ai	RNA polymerase sigma factor RpoD	EMH03679	97.47	21
HP0088	Helicobacter pylori 26695	RNA polymerase sigma factor RpoD	NP_206888.1	Helicobacter pylori GAM265BSii	RNA polymerase sigma factor RpoD	EMH28228	97.17	1
HP0088	Helicobacter pylori 26695	RNA polymerase sigma factor RpoD	NP_206888.1	Helicobacter pylori GAM268Bii	RNA polymerase sigma factor RpoD	EMG93167	97.17	1
HP0088	Helicobacter pylori 26695	RNA polymerase sigma factor RpoD	NP_206888.1	Helicobacter pylori GAM270ASi	RNA polymerase sigma factor RpoD	EMH30172	97.32	14
HP0088	Helicobacter pylori 26695	RNA polymerase sigma factor RpoD	NP_206888.1	Helicobacter pylori GAM42Ai	RNA polymerase sigma factor RpoD	EMG89157	97.32	2
HP0088	Helicobacter pylori 26695	RNA polymerase sigma factor RpoD	NP_206888.1	Helicobacter pylori GAM71Ai	RNA polymerase sigma factor RpoD	EMH34198	97.62	16
HP0088	Helicobacter pylori 26695	RNA polymerase sigma factor RpoD	NP_206888.1	Helicobacter pylori GAM80Ai	RNA polymerase sigma factor RpoD	EMH33670	97.17	10
HP0088	Helicobacter pylori 26695	RNA polymerase sigma factor RpoD	NP_206888.1	Helicobacter pylori GAM83Bi	RNA polymerase sigma factor RpoD	EMH37375	98.21	16
HP0088	Helicobacter pylori 26695	RNA polymerase sigma factor RpoD	NP_206888.1	Helicobacter pylori GAM83T	RNA polymerase sigma factor RpoD	EMH37375	98.21	16
HP0088	Helicobacter pylori 26695	RNA polymerase sigma factor RpoD	NP_206888.1	Helicobacter pylori GAM93Bi	RNA polymerase sigma factor RpoD	EMH42565	97.76	6
HP0088	Helicobacter pylori 26695	RNA polymerase sigma factor RpoD	NP_206888.1	Helicobacter pylori GAM96Ai	RNA polymerase sigma factor RpoD	EMH45159	98.06	21
HP0088	Helicobacter pylori 26695	RNA polymerase sigma factor RpoD	NP_206888.1	Helicobacter pylori Gambia94/24	RNA polymerase sigma factor RpoD	WP_000725878	97.76	10
HP0088	Helicobacter pylori 26695	RNA polymerase sigma factor RpoD	NP_206888.1	Helicobacter pylori GAMchJs106B	RNA polymerase sigma factor RpoD	EMH42369	97.02	16
HP0088	Helicobacter pylori 26695	RNA polymerase sigma factor RpoD	NP_206888.1	Helicobacter pylori GAMchJs114i	RNA polymerase sigma factor RpoD	EMJ39370	97.91	21
HP0088	Helicobacter pylori 26695	RNA polymerase sigma factor RpoD	NP_206888.1	Helicobacter pylori GAMchJs117Ai	RNA polymerase sigma factor RpoD	EMJ39864	97.17	16
HP0088	Helicobacter pylori 26695	RNA polymerase sigma factor RpoD	NP_206888.1	Helicobacter pylori GAMchJs124i	RNA polymerase sigma factor RpoD	EMJ43854	97.62	16
HP0088	Helicobacter pylori 26695	RNA polymerase sigma factor RpoD	NP_206888.1	Helicobacter pylori GAMchJs136i	RNA polymerase sigma factor RpoD	EMJ43590	97.62	10
HP0088	Helicobacter pylori 26695	RNA polymerase sigma factor RpoD	NP_206888.1	Helicobacter pylori GC26	RNA polymerase sigma factor RpoD	WP_000725827	97.02	9
HP0088	Helicobacter pylori 26695	RNA polymerase sigma factor RpoD	NP_206888.1	Helicobacter pylori HP116Bi	RNA polymerase sigma factor RpoD	EMH48545	96.27	1
HP0088	Helicobacter pylori 26695	RNA polymerase sigma factor RpoD	NP_206888.1	Helicobacter pylori HP250AFii	RNA polymerase sigma factor RpoD	EMH09265	96.57	10
HP0088	Helicobacter pylori 26695	RNA polymerase sigma factor RpoD	NP_206888.1	Helicobacter pylori HP250AFiii	RNA polymerase sigma factor RpoD	EMH09265	96.57	10
HP0088	Helicobacter pylori 26695	RNA polymerase sigma factor RpoD	NP_206888.1	Helicobacter pylori HP250AFiV	RNA polymerase sigma factor RpoD	EMH09265	96.57	10
HP0088	Helicobacter pylori 26695	RNA polymerase sigma factor RpoD	NP_206888.1	Helicobacter pylori HP250ASi	RNA polymerase sigma factor RpoD	EMH51976	96.72	10
HP0088	Helicobacter pylori 26695	RNA polymerase sigma factor RpoD	NP_206888.1	Helicobacter pylori HP250ASii	RNA polymerase sigma factor RpoD	EMH51167	96.87	10
HP0088	Helicobacter pylori 26695	RNA polymerase sigma factor RpoD	NP_206888.1	Helicobacter pylori HP250BFi	RNA polymerase sigma factor RpoD	EMH09265	96.57	10
HP0088	Helicobacter pylori 26695	RNA polymerase sigma factor RpoD	NP_206888.1	Helicobacter pylori HP250BFii	RNA polymerase sigma factor RpoD	EMH09265	96.57	10
HP0088	Helicobacter pylori 26695	RNA polymerase sigma factor RpoD	NP_206888.1	Helicobacter pylori HP250BFiii	RNA polymerase sigma factor RpoD	EMH09265	96.57	10
HP0088	Helicobacter pylori 26695	RNA polymerase sigma factor RpoD	NP_206888.1	Helicobacter pylori HP250BFiV	RNA polymerase sigma factor RpoD	EMH09265	96.57	10
HP0088	Helicobacter pylori 26695	RNA polymerase sigma factor RpoD	NP_206888.1	Helicobacter pylori HP250BSi	RNA polymerase sigma factor RpoD	EMH51976	96.72	10
HP0088	Helicobacter pylori 26695	RNA polymerase sigma factor RpoD	NP_206888.1	Helicobacter pylori HP260AFi	RNA polymerase sigma factor RpoD	EMG93167	97.17	1
HP0088	Helicobacter pylori 26695	RNA polymerase sigma factor RpoD	NP_206888.1	Helicobacter pylori HP260AFii	RNA polymerase sigma factor RpoD	EMG93167	97.17	1
HP0088	Helicobacter pylori 26695	RNA polymerase sigma factor RpoD	NP_206888.1	Helicobacter pylori HP260ASii	RNA polymerase sigma factor RpoD	EMG93167	97.17	1
HP0088	Helicobacter pylori 26695	RNA polymerase sigma factor RpoD	NP_206888.1	Helicobacter pylori HP260BFii	RNA polymerase sigma factor RpoD	EMH21487	97.62	21
HP0088	Helicobacter pylori 26695	RNA polymerase sigma factor RpoD	NP_206888.1	Helicobacter pylori HP260Bi	RNA polymerase sigma factor RpoD	EMH18855	97.32	3
HP0088	Helicobacter pylori 26695	RNA polymerase sigma factor RpoD	NP_206888.1	Helicobacter pylori Hp A-11	RNA polymerase sigma factor RpoD	WP_003013803	98.36	5
HP0088	Helicobacter pylori 26695	RNA polymerase sigma factor RpoD	NP_206888.1	Helicobacter pylori Hp A-14	RNA polymerase sigma factor	WP_000725705	97.91	8
HP0088	Helicobacter pylori 26695	RNA polymerase sigma factor RpoD	NP_206888.1	Helicobacter pylori Hp A-16	RNA polymerase sigma factor rpoD	WP_000725869	98.21	16
HP0088	Helicobacter pylori 26695	RNA polymerase sigma factor RpoD	NP_206888.1	Helicobacter pylori Hp A-17	RNA polymerase sigma factor	WP_000725914	98.06	8
HP0088	Helicobacter pylori 26695	RNA polymerase sigma factor RpoD	NP_206888.1	Helicobacter pylori Hp A-20	RNA polymerase sigma factor	WP_000725909	97.91	1
HP0088	Helicobacter pylori 26695	RNA polymerase sigma factor RpoD	NP_206888.1	Helicobacter pylori Hp A-26	RNA polymerase sigma factor	WP_000725847	98.06	9
HP0088	Helicobacter pylori 26695	RNA polymerase sigma factor RpoD	NP_206888.1	Helicobacter pylori Hp A-27	RNA polymerase sigma factor	WP_000725924	97.91	5
HP0088	Helicobacter pylori 26695	RNA polymerase sigma factor RpoD	NP_206888.1	Helicobacter pylori Hp A-4	RNA polymerase sigma factor rpoD	WP_000725918	97.17	14
HP0088	Helicobacter pylori 26695	RNA polymerase sigma factor RpoD	NP_206888.1	Helicobacter pylori Hp A-5	RNA polymerase sigma factor rpoD	WP_000725872	97.32	10
HP0088	Helicobacter pylori 26695	RNA polymerase sigma factor RpoD	NP_206888.1	Helicobacter pylori Hp A-6	RNA polymerase sigma factor rpoD	WP_000725904	98.06	10
HP0088	Helicobacter pylori 26695	RNA polymerase sigma factor RpoD	NP_206888.1	Helicobacter pylori Hp A-8	RNA polymerase sigma factor rpoD	WP_000725902	97.17	10
HP0088	Helicobacter pylori 26695	RNA polymerase sigma factor RpoD	NP_206888.1	Helicobacter pylori Hp A-9	RNA polymerase sigma factor	WP_000725856	98.21	9
HP0088	Helicobacter pylori 26695	RNA polymerase sigma factor RpoD	NP_206888.1	Helicobacter pylori Hp H-1	RNA polymerase sigma factor RpoD	WP_001922703	97.47	10
HP0088	Helicobacter pylori 26695	RNA polymerase sigma factor RpoD	NP_206888.1	Helicobacter pylori Hp H-10	RNA polymerase sigma factor rpoD	WP_000725870	97.76	10
HP0088	Helicobacter pylori 26695	RNA polymerase sigma factor RpoD	NP_206888.1	Helicobacter pylori Hp H-11	RNA polymerase sigma factor	WP_000725898	98.51	9
HP0088	Helicobacter pylori 26695	RNA polymerase sigma factor RpoD	NP_206888.1	Helicobacter pylori Hp H-16	RNA polymerase sigma factor rpoD	WP_000725868	97.47	10
HP0088	Helicobacter pylori 26695	RNA polymerase sigma factor RpoD	NP_206888.1	Helicobacter pylori Hp H-18	RNA polymerase sigma factor rpoD	WP_000725889	98.06	16
HP0088	Helicobacter pylori 26695	RNA polymerase sigma factor RpoD	NP_206888.1	Helicobacter pylori Hp H-19	RNA polymerase sigma factor rpoD	WP_000725895	97.76	10
HP0088	Helicobacter pylori 26695	RNA polymerase sigma factor RpoD	NP_206888.1	Helicobacter pylori Hp H-21	RNA polymerase sigma factor	WP_000725906	97.91	9
HP0088	Helicobacter pylori 26695	RNA polymerase sigma factor RpoD	NP_206888.1	Helicobacter pylori Hp H-23	RNA polymerase sigma factor	WP_000725911	97.47	1
HP0088	Helicobacter pylori 26695	RNA polymerase sigma factor RpoD	NP_206888.1	Helicobacter pylori Hp H-24	RNA polymerase sigma factor rpoD	WP_000725919	97.32	14
HP0088	Helicobacter pylori 26695	RNA polymerase sigma factor RpoD	NP_206888.1	Helicobacter pylori Hp H-24b	RNA polymerase sigma factor RpoD	WP_000725919	97.32	14
HP0088	Helicobacter pylori 26695	RNA polymerase sigma factor RpoD	NP_206888.1	Helicobacter pylori Hp H-24c	RNA polymerase sigma factor RpoD	WP_000725919	97.32	14
HP0088	Helicobacter pylori 26695	RNA polymerase sigma factor RpoD	NP_206888.1	Helicobacter pylori Hp H-27	RNA polymerase sigma factor	WP_000725916	97.62	8
HP0088	Helicobacter pylori 26695	RNA polymerase sigma factor RpoD	NP_206888.1	Helicobacter pylori Hp H-28	RNA polymerase sigma factor	WP_001227333	97.62	5
HP0088	Helicobacter pylori 26695	RNA polymerase sigma factor RpoD	NP_206888.1	Helicobacter pylori Hp H-29	RNA polymerase sigma factor rpoD	WP_000725903	97.62	6
HP0088	Helicobacter pylori 26695	RNA polymerase sigma factor RpoD	NP_206888.1	Helicobacter pylori Hp H-3	RNA polymerase sigma factor rpoD	WP_000725851	97.76	10
HP0088	Helicobacter pylori 26695	RNA polymerase sigma factor RpoD	NP_206888.1	Helicobacter pylori Hp H-30	RNA polymerase sigma factor rpoD	WP_000725879	97.47	10
HP0088	Helicobacter pylori 26695	RNA polymerase sigma factor RpoD	NP_206888.1	Helicobacter pylori Hp H-34	RNA polymerase sigma factor rpoD	WP_000725894	97.62	10
HP0088	Helicobacter pylori 26695	RNA polymerase sigma factor RpoD	NP_206888.1	Helicobacter pylori Hp H-36	RNA polymerase sigma factor rpoD	WP_000725880	97.76	10
HP0088	Helicobacter pylori 26695	RNA polymerase sigma factor RpoD	NP_206888.1	Helicobacter pylori Hp H-4	RNA polymerase sigma factor rpoD	WP_000725932	97.47	10
HP0088	Helicobacter pylori 26695	RNA polymerase sigma factor RpoD	NP_206888.1	Helicobacter pylori Hp H-41	RNA polymerase sigma factor	WP_000725882	97.76	4
HP0088	Helicobacter pylori 26695	RNA polymerase sigma factor RpoD	NP_206888.1	Helicobacter pylori Hp H-42	RNA polymerase sigma factor rpoD	WP_000725886	97.17	10
HP0088	Helicobacter pylori 26695	RNA polymerase sigma factor RpoD	NP_206888.1	Helicobacter pylori Hp H-43	RNA polymerase sigma factor	WP_000725849	96.42	9
HP0088	Helicobacter pylori 26695	RNA polymerase sigma factor RpoD	NP_206888.1	Helicobacter pylori Hp H-44	RNA polymerase sigma factor rpoD	WP_000725877	97.76	10
HP0088	Helicobacter pylori 26695	RNA polymerase sigma factor RpoD	NP_206888.1	Helicobacter pylori Hp H-45	RNA polymerase sigma factor	WP_000725863	97.32	11
HP0088	Helicobacter pylori 26695	RNA polymerase sigma factor RpoD	NP_206888.1	Helicobacter pylori Hp H-5b	RNA polymerase sigma factor RpoD	WP_000725871	97.91	10
HP0088	Helicobacter pylori 26695	RNA polymerase sigma factor RpoD	NP_206888.1	Helicobacter pylori Hp H-6	RNA polymerase sigma factor	WP_000725848	96.72	7
HP0088	Helicobacter pylori 26695	RNA polymerase sigma factor RpoD	NP_206888.1	Helicobacter pylori Hp H-9	RNA polymerase sigma factor	WP_000725839	97.76	8
HP0088	Helicobacter pylori 26695	RNA polymerase sigma factor RpoD	NP_206888.1	Helicobacter pylori Hp M1	RNA polymerase sigma factor rpoD	WP_000725920	97.17	14
HP0088	Helicobacter pylori 26695	RNA polymerase sigma factor RpoD	NP_206888.1	Helicobacter pylori Hp M2	RNA polymerase sigma factor rpoD	WP_000725919	97.32	14
HP0088	Helicobacter pylori 26695	RNA polymerase sigma factor RpoD	NP_206888.1	Helicobacter pylori Hp M3	RNA polymerase sigma factor rpoD	WP_000725919	97.32	14
HP0088	Helicobacter pylori 26695	RNA polymerase sigma factor RpoD	NP_206888.1	Helicobacter pylori Hp M4	RNA polymerase sigma factor rpoD	WP_000725919	97.32	14
HP0088	Helicobacter pylori 26695	RNA polymerase sigma factor RpoD	NP_206888.1	Helicobacter pylori Hp M5	RNA polymerase sigma factor rpoD	WP_000725919	97.32	14
HP0088	Helicobacter pylori 26695	RNA polymerase sigma factor RpoD	NP_206888.1	Helicobacter pylori Hp M6	RNA polymerase sigma factor rpoD	WP_000725919	97.32	14
HP0088	Helicobacter pylori 26695	RNA polymerase sigma factor RpoD	NP_206888.1	Helicobacter pylori Hp M9	RNA polymerase sigma factor rpoD	WP_000725919	97.32	14
HP0088	Helicobacter pylori 26695	RNA polymerase sigma factor RpoD	NP_206888.1	Helicobacter pylori Hp P-1	RNA polymerase sigma factor RpoD	WP_000725867	97.17	8
HP0088	Helicobacter pylori 26695	RNA polymerase sigma factor RpoD	NP_206888.1	Helicobacter pylori Hp P-11	RNA polymerase sigma factor rpoD	WP_000725874	97.62	2
HP0088	Helicobacter pylori 26695	RNA polymerase sigma factor RpoD	NP_206888.1	Helicobacter pylori Hp P-11b	RNA polymerase sigma factor RpoD	WP_000725874	97.62	2
HP0088	Helicobacter pylori 26695	RNA polymerase sigma factor RpoD	NP_206888.1	Helicobacter pylori Hp P-13	RNA polymerase sigma factor rpoD	WP_000725885	97.17	10
HP0088	Helicobacter pylori 26695	RNA polymerase sigma factor RpoD	NP_206888.1	Helicobacter pylori Hp P-13b	RNA polymerase sigma factor RpoD	WP_000725885	97.17	10
HP0088	Helicobacter pylori 26695	RNA polymerase sigma factor RpoD	NP_206888.1	Helicobacter pylori Hp P-15	RNA polymerase sigma factor	WP_000725915	97.76	8
HP0088	Helicobacter pylori 26695	RNA polymerase sigma factor RpoD	NP_206888.1	Helicobacter pylori Hp P-15b	RNA polymerase sigma factor RpoD	WP_000725913	97.91	8
HP0088	Helicobacter pylori 26695	RNA polymerase sigma factor RpoD	NP_206888.1	Helicobacter pylori Hp P-16	RNA polymerase sigma factor	WP_000725844	97.62	8
HP0088	Helicobacter pylori 26695	RNA polymerase sigma factor RpoD	NP_206888.1	Helicobacter pylori Hp P-1b	RNA polymerase sigma factor RpoD	WP_000725867	97.17	8
HP0088	Helicobacter pylori 26695	RNA polymerase sigma factor RpoD	NP_206888.1	Helicobacter pylori Hp P-2	RNA polymerase sigma factor RpoD	WP_000725887	97.47	10
HP0088	Helicobacter pylori 26695	RNA polymerase sigma factor RpoD	NP_206888.1	Helicobacter pylori Hp P-23	RNA polymerase sigma factor	WP_001901240	98.21	9
HP0088	Helicobacter pylori 26695	RNA polymerase sigma factor RpoD	NP_206888.1	Helicobacter pylori Hp P-25	RNA polymerase sigma factor RpoD	WP_000725910	98.21	1
HP0088	Helicobacter pylori 26695	RNA polymerase sigma factor RpoD	NP_206888.1	Helicobacter pylori Hp P-25c	RNA polymerase sigma factor RpoD	WP_000725910	98.21	1
HP0088	Helicobacter pylori 26695	RNA polymerase sigma factor RpoD	NP_206888.1	Helicobacter pylori Hp P-25d	RNA polymerase sigma factor RpoD	WP_000725910	98.21	1
HP0088	Helicobacter pylori 26695	RNA polymerase sigma factor RpoD	NP_206888.1	Helicobacter pylori Hp P-26	RNA polymerase sigma factor	WP_001227332	97.17	8
HP0088	Helicobacter pylori 26695	RNA polymerase sigma factor RpoD	NP_206888.1	Helicobacter pylori Hp P-28b	RNA polymerase sigma factor RpoD	WP_000725873	97.32	10
HP0088	Helicobacter pylori 26695	RNA polymerase sigma factor RpoD	NP_206888.1	Helicobacter pylori Hp P-2b	RNA polymerase sigma factor RpoD	WP_000725887	97.47	10
HP0088	Helicobacter pylori 26695	RNA polymerase sigma factor RpoD	NP_206888.1	Helicobacter pylori Hp P-3	RNA polymerase sigma factor RpoD	WP_000725888	97.47	10
HP0088	Helicobacter pylori 26695	RNA polymerase sigma factor RpoD	NP_206888.1	Helicobacter pylori Hp P-30	RNA polymerase sigma factor	WP_000725816	97.76	5
HP0088	Helicobacter pylori 26695	RNA polymerase sigma factor RpoD	NP_206888.1	Helicobacter pylori Hp P-3b	RNA polymerase sigma factor RpoD	WP_000725888	97.47	10
HP0088	Helicobacter pylori 26695	RNA polymerase sigma factor RpoD	NP_206888.1	Helicobacter pylori Hp P-4	RNA polymerase sigma factor RpoD	WP_000725893	97.47	10
HP0088	Helicobacter pylori 26695	RNA polymerase sigma factor RpoD	NP_206888.1	Helicobacter pylori Hp P-41	RNA polymerase sigma factor rpoD	WP_000725892	97.47	1
HP0088	Helicobacter pylori 26695	RNA polymerase sigma factor RpoD	NP_206888.1	Helicobacter pylori Hp P-4c	RNA polymerase sigma factor RpoD	WP_000725893	97.47	10
HP0088	Helicobacter pylori 26695	RNA polymerase sigma factor RpoD	NP_206888.1	Helicobacter pylori Hp P-4d	RNA polymerase sigma factor RpoD	WP_000725893	97.47	10
HP0088	Helicobacter pylori 26695	RNA polymerase sigma factor RpoD	NP_206888.1	Helicobacter pylori Hp P-62	RNA polymerase sigma factor	WP_000725852	97.32	4
HP0088	Helicobacter pylori 26695	RNA polymerase sigma factor RpoD	NP_206888.1	Helicobacter pylori Hp P-74	RNA polymerase sigma factor	WP_000725912	98.21	8
HP0088	Helicobacter pylori 26695	RNA polymerase sigma factor RpoD	NP_206888.1	Helicobacter pylori Hp P-8	RNA polymerase sigma factor	WP_000725907	98.06	14
HP0088	Helicobacter pylori 26695	RNA polymerase sigma factor RpoD	NP_206888.1	Helicobacter pylori Hp P-8b	RNA polymerase sigma factor RpoD	WP_000725907	98.06	14
HP0088	Helicobacter pylori 26695	RNA polymerase sigma factor RpoD	NP_206888.1	Helicobacter pylori HPAG1	RNA polymerase sigma-80 factor	ABF84156	97.47	9
HP0088	Helicobacter pylori 26695	RNA polymerase sigma factor RpoD	NP_206888.1	Helicobacter pylori HUP-B14	RNA polymerase sigma factor RpoD	WP_000725858	98.21	9
HP0088	Helicobacter pylori 26695	RNA polymerase sigma factor RpoD	NP_206888.1	Helicobacter pylori India7	RNA polymerase sigma factor RpoD	WP_000725855	98.21	5
HP0088	Helicobacter pylori 26695	RNA polymerase sigma factor RpoD	NP_206888.1	Helicobacter pylori J166	RNA polymerase sigma factor RpoD	WP_000725925	97.76	8
HP0088	Helicobacter pylori 26695	RNA polymerase sigma factor RpoD	NP_206888.1	Helicobacter pylori J99	RNA POLYMERASE SIGMA FACTOR (SIGMA-70)	WP_000725884	97.91	10
HP0088	Helicobacter pylori 26695	RNA polymerase sigma factor RpoD	NP_206888.1	Helicobacter pylori Lithuania75	RNA polymerase sigma factor RpoD	WP_000725857	98.21	9
HP0088	Helicobacter pylori 26695	RNA polymerase sigma factor RpoD	NP_206888.1	Helicobacter pylori NCTC 11637 CCUG 17874 ATCC 43504	RNA polymerase sigma factor RpoD	WP_000725899	97.62	5
HP0088	Helicobacter pylori 26695	RNA polymerase sigma factor RpoD	NP_206888.1	Helicobacter pylori NQ4044	RNA polymerase sigma factor rpoD	WP_001874856	97.32	8
HP0088	Helicobacter pylori 26695	RNA polymerase sigma factor RpoD	NP_206888.1	Helicobacter pylori NQ4053	RNA polymerase sigma factor	WP_000725809	97.02	9
HP0088	Helicobacter pylori 26695	RNA polymerase sigma factor RpoD	NP_206888.1	Helicobacter pylori NQ4076	RNA polymerase sigma factor	WP_000725876	97.91	11
HP0088	Helicobacter pylori 26695	RNA polymerase sigma factor RpoD	NP_206888.1	Helicobacter pylori NQ4099	RNA polymerase sigma factor	WP_000725831	96.42	8
HP0088	Helicobacter pylori 26695	RNA polymerase sigma factor RpoD	NP_206888.1	Helicobacter pylori NQ4110	RNA polymerase sigma factor	WP_000725854	98.66	5
HP0088	Helicobacter pylori 26695	RNA polymerase sigma factor RpoD	NP_206888.1	Helicobacter pylori NQ4161	RNA polymerase sigma factor	WP_000725841	97.76	9
HP0088	Helicobacter pylori 26695	RNA polymerase sigma factor RpoD	NP_206888.1	Helicobacter pylori NQ4200	RNA polymerase sigma factor	WP_000725846	97.62	3
HP0088	Helicobacter pylori 26695	RNA polymerase sigma factor RpoD	NP_206888.1	Helicobacter pylori NQ4216	RNA polymerase sigma factor	WP_000725843	98.06	8
HP0088	Helicobacter pylori 26695	RNA polymerase sigma factor RpoD	NP_206888.1	Helicobacter pylori NQ4228	RNA polymerase sigma factor	WP_000725881	97.17	17
HP0088	Helicobacter pylori 26695	RNA polymerase sigma factor RpoD	NP_206888.1	Helicobacter pylori NY40	RNA polymerase sigma factor RpoD	WP_041050454	97.17	10
HP0088	Helicobacter pylori 26695	RNA polymerase sigma factor RpoD	NP_206888.1	Helicobacter pylori OK113	RNA polymerase sigma factor RpoD	WP_015427333	97.02	18
HP0088	Helicobacter pylori 26695	RNA polymerase sigma factor RpoD	NP_206888.1	Helicobacter pylori OK310	RNA polymerase sigma factor RpoD	WP_015428550	96.42	8
HP0088	Helicobacter pylori 26695	RNA polymerase sigma factor RpoD	NP_206888.1	Helicobacter pylori oki102	RNA polymerase sigma factor RpoD	AHN34160	98.21	9
HP0088	Helicobacter pylori 26695	RNA polymerase sigma factor RpoD	NP_206888.1	Helicobacter pylori oki112	RNA polymerase sigma factor RpoD	AHN35632	98.21	9
HP0088	Helicobacter pylori 26695	RNA polymerase sigma factor RpoD	NP_206888.1	Helicobacter pylori oki128	RNA polymerase sigma factor RpoD	WP_025287760	95.08	15
HP0088	Helicobacter pylori 26695	RNA polymerase sigma factor RpoD	NP_206888.1	Helicobacter pylori oki154	RNA polymerase sigma factor RpoD	WP_025366667	96.42	10
HP0088	Helicobacter pylori 26695	RNA polymerase sigma factor RpoD	NP_206888.1	Helicobacter pylori oki422	RNA polymerase sigma factor RpoD	AHN39943	98.36	9
HP0088	Helicobacter pylori 26695	RNA polymerase sigma factor RpoD	NP_206888.1	Helicobacter pylori oki673	RNA polymerase sigma factor RpoD	WP_025313554	95.98	12
HP0088	Helicobacter pylori 26695	RNA polymerase sigma factor RpoD	NP_206888.1	Helicobacter pylori oki828	RNA polymerase sigma factor RpoD	WP_025222386	96.57	5
HP0088	Helicobacter pylori 26695	RNA polymerase sigma factor RpoD	NP_206888.1	Helicobacter pylori oki898	RNA polymerase sigma factor RpoD	AHN44296	98.21	9
HP0088	Helicobacter pylori 26695	RNA polymerase sigma factor RpoD	NP_206888.1	Helicobacter pylori P12	RNA polymerase sigma-80 factor	WP_000725864	98.51	9
HP0088	Helicobacter pylori 26695	RNA polymerase sigma factor RpoD	NP_206888.1	Helicobacter pylori PeCan18	RNA polymerase sigma factor RpoD	WP_000725883	97.02	1
HP0088	Helicobacter pylori 26695	RNA polymerase sigma factor RpoD	NP_206888.1	Helicobacter pylori PeCan4	RNA polymerase sigma factor RpoD	WP_000725829	96.87	11
HP0088	Helicobacter pylori 26695	RNA polymerase sigma factor RpoD	NP_206888.1	Helicobacter pylori Puno120	RNA polymerase sigma factor RpoD	WP_000725830	96.87	14
HP0088	Helicobacter pylori 26695	RNA polymerase sigma factor RpoD	NP_206888.1	Helicobacter pylori Puno135	RNA polymerase sigma factor RpoD	WP_000725813	97.17	9
HP0088	Helicobacter pylori 26695	RNA polymerase sigma factor RpoD	NP_206888.1	Helicobacter pylori PZ5004	RNA polymerase sigma factor RpoD, partial	WP_021187146	70.19	1
HP0088	Helicobacter pylori 26695	RNA polymerase sigma factor RpoD	NP_206888.1	Helicobacter pylori PZ5024	RNA polymerase sigma factor RpoD	WP_021172280	97.47	10
HP0088	Helicobacter pylori 26695	RNA polymerase sigma factor RpoD	NP_206888.1	Helicobacter pylori PZ5026	RNA polymerase sigma factor RpoD	WP_021173023	97.32	8
HP0088	Helicobacter pylori 26695	RNA polymerase sigma factor RpoD	NP_206888.1	Helicobacter pylori PZ5056	RNA polymerase sigma factor RpoD, partial	WP_021174213	72.28	5
HP0088	Helicobacter pylori 26695	RNA polymerase sigma factor RpoD	NP_206888.1	Helicobacter pylori PZ5080	RNA polymerase sigma factor RpoD	WP_021176481	97.47	8
HP0088	Helicobacter pylori 26695	RNA polymerase sigma factor RpoD	NP_206888.1	Helicobacter pylori PZ5086	RNA polymerase sigma factor RpoD	WP_021176879	98.21	8
HP0088	Helicobacter pylori 26695	RNA polymerase sigma factor RpoD	NP_206888.1	Helicobacter pylori R018c	RNA polymerase sigma factor RpoD	WP_000725860	97.47	5
HP0088	Helicobacter pylori 26695	RNA polymerase sigma factor RpoD	NP_206888.1	Helicobacter pylori R030b	RNA polymerase sigma factor RpoD	WP_000725905	97.76	10
HP0088	Helicobacter pylori 26695	RNA polymerase sigma factor RpoD	NP_206888.1	Helicobacter pylori R036d	RNA polymerase sigma factor RpoD	WP_000725931	97.76	5
HP0088	Helicobacter pylori 26695	RNA polymerase sigma factor RpoD	NP_206888.1	Helicobacter pylori R037c	RNA polymerase sigma factor RpoD	WP_000725817	98.06	5
HP0088	Helicobacter pylori 26695	RNA polymerase sigma factor RpoD	NP_206888.1	Helicobacter pylori R038b	RNA polymerase sigma factor RpoD	WP_000725927	98.81	5
HP0088	Helicobacter pylori 26695	RNA polymerase sigma factor RpoD	NP_206888.1	Helicobacter pylori R046Wa	RNA polymerase sigma factor RpoD	WP_000725923	98.51	9
HP0088	Helicobacter pylori 26695	RNA polymerase sigma factor RpoD	NP_206888.1	Helicobacter pylori R055a	RNA polymerase sigma factor RpoD	WP_000725926	97.91	8
HP0088	Helicobacter pylori 26695	RNA polymerase sigma factor RpoD	NP_206888.1	Helicobacter pylori R056a	RNA polymerase sigma factor RpoD	WP_000725860	97.47	5
HP0088	Helicobacter pylori 26695	RNA polymerase sigma factor RpoD	NP_206888.1	Helicobacter pylori R32b	RNA polymerase sigma factor RpoD	WP_000725928	97.91	4
HP0088	Helicobacter pylori 26695	RNA polymerase sigma factor RpoD	NP_206888.1	Helicobacter pylori Rif1	RNA polymerase sigma factor RpoD	WP_000725929	100	0
HP0088	Helicobacter pylori 26695	RNA polymerase sigma factor RpoD	NP_206888.1	Helicobacter pylori Rif2	RNA polymerase sigma factor RpoD	WP_000725929	100	0
HP0088	Helicobacter pylori 26695	RNA polymerase sigma factor RpoD	NP_206888.1	Helicobacter pylori Sat464	RNA polymerase sigma factor RpoD	WP_000731038	96.13	5
HP0088	Helicobacter pylori 26695	RNA polymerase sigma factor RpoD	NP_206888.1	Helicobacter pylori Shi112	RNA polymerase sigma factor RpoD	WP_000725812	96.57	9
HP0088	Helicobacter pylori 26695	RNA polymerase sigma factor RpoD	NP_206888.1	Helicobacter pylori Shi169	RNA polymerase sigma factor RpoD	WP_000725814	96.13	9
HP0088	Helicobacter pylori 26695	RNA polymerase sigma factor RpoD	NP_206888.1	Helicobacter pylori Shi417	RNA polymerase sigma factor RpoD	WP_000725832	96.27	5
HP0088	Helicobacter pylori 26695	RNA polymerase sigma factor RpoD	NP_206888.1	Helicobacter pylori Shi470	RNA polymerase sigma factor RpoD	WP_000731039	95.53	10
HP0088	Helicobacter pylori 26695	RNA polymerase sigma factor RpoD	NP_206888.1	Helicobacter pylori SJM180	RNA polymerase sigma factor RpoD	WP_000725833	97.76	8
HP0088	Helicobacter pylori 26695	RNA polymerase sigma factor RpoD	NP_206888.1	Helicobacter pylori SNT49	RNA polymerase sigma factor RpoD	WP_000725836	97.17	1
HP0088	Helicobacter pylori 26695	RNA polymerase sigma factor RpoD	NP_206888.1	Helicobacter pylori SouthAfrica20	RNA polymerase sigma factor RpoD	WP_020971774	95.08	14
HP0088	Helicobacter pylori 26695	RNA polymerase sigma factor RpoD	NP_206888.1	Helicobacter pylori SouthAfrica50	RNA polymerase sigma factor RpoD	EQD89510	94.93	14
HP0088	Helicobacter pylori 26695	RNA polymerase sigma factor RpoD	NP_206888.1	Helicobacter pylori SouthAfrica7	RNA polymerase sigma factor RpoD	WP_000725808	95.23	14
HP0088	Helicobacter pylori 26695	RNA polymerase sigma factor RpoD	NP_206888.1	Helicobacter pylori SS1	NA	NA	0	0
HP0088	Helicobacter pylori 26695	RNA polymerase sigma factor RpoD	NP_206888.1	Helicobacter pylori UM023	RNA polymerase sigma factor RpoD	WP_021300966	96.87	4
HP0088	Helicobacter pylori 26695	RNA polymerase sigma factor RpoD	NP_206888.1	Helicobacter pylori UM032	RNA polymerase sigma factor RpoD	WP_015645559	97.17	9
HP0088	Helicobacter pylori 26695	RNA polymerase sigma factor RpoD	NP_206888.1	Helicobacter pylori UM037	RNA polymerase sigma factor RpoD	WP_015644720	97.91	9
HP0088	Helicobacter pylori 26695	RNA polymerase sigma factor RpoD	NP_206888.1	Helicobacter pylori UM038	RNA polymerase sigma factor RpoD	WP_021301831	96.27	4
HP0088	Helicobacter pylori 26695	RNA polymerase sigma factor RpoD	NP_206888.1	Helicobacter pylori UM065	RNA polymerase sigma factor RpoD	WP_021303253	95.98	13
HP0088	Helicobacter pylori 26695	RNA polymerase sigma factor RpoD	NP_206888.1	Helicobacter pylori UM066	RNA polymerase sigma factor RpoD	WP_015643297	96.57	13
HP0088	Helicobacter pylori 26695	RNA polymerase sigma factor RpoD	NP_206888.1	Helicobacter pylori UM067	RNA polymerase sigma factor RpoD	WP_021304246	98.06	5
HP0088	Helicobacter pylori 26695	RNA polymerase sigma factor RpoD	NP_206888.1	Helicobacter pylori UM077	RNA polymerase sigma factor RpoD	WP_021307165	96.27	5
HP0088	Helicobacter pylori 26695	RNA polymerase sigma factor RpoD	NP_206888.1	Helicobacter pylori UM084	RNA polymerase sigma factor RpoD	WP_021305639	98.36	5
HP0088	Helicobacter pylori 26695	RNA polymerase sigma factor RpoD	NP_206888.1	Helicobacter pylori UM085	RNA polymerase sigma factor RpoD	WP_021306549	96.42	5
HP0088	Helicobacter pylori 26695	RNA polymerase sigma factor RpoD	NP_206888.1	Helicobacter pylori UM111	RNA polymerase sigma factor RpoD	WP_021309052	96.27	11
HP0088	Helicobacter pylori 26695	RNA polymerase sigma factor RpoD	NP_206888.1	Helicobacter pylori UM114	RNA polymerase sigma factor RpoD	WP_021310245	97.32	10
HP0088	Helicobacter pylori 26695	RNA polymerase sigma factor RpoD	NP_206888.1	Helicobacter pylori UM298	RNA polymerase sigma factor RpoD	WP_015645559	97.17	9
HP0088	Helicobacter pylori 26695	RNA polymerase sigma factor RpoD	NP_206888.1	Helicobacter pylori UM299	RNA polymerase sigma factor RpoD	WP_015645559	97.17	9
HP0088	Helicobacter pylori 26695	RNA polymerase sigma factor RpoD	NP_206888.1	Helicobacter pylori UMB G1	RNA polymerase sigma factor RpoD	WP_001921596	97.91	8
HP0088	Helicobacter pylori 26695	RNA polymerase sigma factor RpoD	NP_206888.1	Helicobacter pylori v225d	RNA polymerase sigma factor RpoD	WP_000725810	97.32	14
HP0088	Helicobacter pylori 26695	RNA polymerase sigma factor RpoD	NP_206888.1	Helicobacter pylori X47-2AL	RNA polymerase sigma factor RpoD	WP_023526915	98.06	5
HP0088	Helicobacter pylori 26695	RNA polymerase sigma factor RpoD	NP_206888.1	Helicobacter pylori XZ274	RNA polymerase sigma factor RpoD	WP_000725835	97.17	5
HP0088	Helicobacter pylori 26695	RNA polymerase sigma factor RpoD	NP_206888.1	Helicobacter rodentium	RNA polymerase sigma factor RpoD	WP_026943035	64.83	3
HP0088	Helicobacter pylori 26695	RNA polymerase sigma factor RpoD	NP_206888.1	Helicobacter saguini	RNA polymerase sigma factor RpoD	WP_052062768	61.1	17
HP0088	Helicobacter pylori 26695	RNA polymerase sigma factor RpoD	NP_206888.1	Helicobacter sp CLO-3	RNA polymerase sigma factor RpoD	WP_066458431	66.17	11
HP0088	Helicobacter pylori 26695	RNA polymerase sigma factor RpoD	NP_206888.1	Helicobacter sp MIT 01-6242	RNA polymerase sigma factor RpoD	WP_066340641	65.42	15
HP0088	Helicobacter pylori 26695	RNA polymerase sigma factor RpoD	NP_206888.1	Helicobacter sp MIT 01-6451	RNA polymerase sigma factor RpoD	WP_034361060	66.17	5
HP0088	Helicobacter pylori 26695	RNA polymerase sigma factor RpoD	NP_206888.1	Helicobacter sp MIT 03-1614	RNA polymerase sigma factor RpoD	WP_011115387	65.72	3
HP0088	Helicobacter pylori 26695	RNA polymerase sigma factor RpoD	NP_206888.1	Helicobacter sp MIT 03-1616	RNA polymerase sigma factor RpoD	WP_034328252	65.72	5
HP0088	Helicobacter pylori 26695	RNA polymerase sigma factor RpoD	NP_206888.1	Helicobacter sp MIT 05-5293	RNA polymerase sigma factor RpoD	WP_034369190	65.87	4
HP0088	Helicobacter pylori 26695	RNA polymerase sigma factor RpoD	NP_206888.1	Helicobacter sp MIT 05-5294	RNA polymerase sigma factor RpoD	KGL36361	65.28	5
HP0088	Helicobacter pylori 26695	RNA polymerase sigma factor RpoD	NP_206888.1	Helicobacter sp MIT 11-5569	RNA polymerase sigma factor RpoD	WP_034287070	64.98	4
HP0088	Helicobacter pylori 26695	RNA polymerase sigma factor RpoD	NP_206888.1	Helicobacter suis	RNA polymerase sigma factor RpoD	WP_006564491	70.19	9
HP0088	Helicobacter pylori 26695	RNA polymerase sigma factor RpoD	NP_206888.1	Helicobacter suis HS1	RNA polymerase sigma factor RpoD	WP_006564491	70.19	9
HP0088	Helicobacter pylori 26695	RNA polymerase sigma factor RpoD	NP_206888.1	Helicobacter suis HS5	RNA polymerase sigma factor RpoD	WP_006564491	70.19	9
HP0088	Helicobacter pylori 26695	RNA polymerase sigma factor RpoD	NP_206888.1	Helicobacter trogontum	RNA polymerase sigma factor RpoD	WP_034345578	61.1	10
HP0088	Helicobacter pylori 26695	RNA polymerase sigma factor RpoD	NP_206888.1	Helicobacter typhlonius	RNA polymerase sigma factor RpoD	WP_034328252	65.72	5
HP0088	Helicobacter pylori 26695	RNA polymerase sigma factor RpoD	NP_206888.1	Helicobacter winghamensis	RNA polymerase sigma factor RpoD, partial	WP_040498934	65.72	3
HP0088	Helicobacter pylori 26695	RNA polymerase sigma factor RpoD	NP_206888.1	Helicobacter winghamensis ATCC BAA-430	LOW QUALITY PROTEIN: RNA polymerase sigma factor RpoD, partial	EEO26833	65.72	3
HP0111	Helicobacter pylori 26695	heat-inducible transcription repressor	NP_206911.1	Helicobacter	MULTISPECIES: HrcA family transcriptional regulator	WP_034326233	32.25	20
HP0111	Helicobacter pylori 26695	heat-inducible transcription repressor	NP_206911.1	Helicobacter acinonychis	heat-inducible transcription repressor	WP_041600230	84.06	0
HP0111	Helicobacter pylori 26695	heat-inducible transcription repressor	NP_206911.1	Helicobacter acinonychis str Sheeba	heat shock transcription repressor	CAK00194	84.42	0
HP0111	Helicobacter pylori 26695	heat-inducible transcription repressor	NP_206911.1	Helicobacter ailurogastricus	HrcA family transcriptional regulator	WP_053942002	37.32	14
HP0111	Helicobacter pylori 26695	heat-inducible transcription repressor	NP_206911.1	Helicobacter apodemus	NA	NA	0	0
HP0111	Helicobacter pylori 26695	heat-inducible transcription repressor	NP_206911.1	Helicobacter bilis	hypothetical protein	WP_020995390	27.17	17
HP0111	Helicobacter pylori 26695	heat-inducible transcription repressor	NP_206911.1	Helicobacter bilis ATCC 43879	hypothetical protein HRAG_00559	WP_020995390	27.17	17
HP0111	Helicobacter pylori 26695	heat-inducible transcription repressor	NP_206911.1	Helicobacter bilis WiWa	hypothetical protein C826_00442	WP_004084539	26.81	17
HP0111	Helicobacter pylori 26695	heat-inducible transcription repressor	NP_206911.1	Helicobacter bizzozeronii	hypothetical protein	WP_006016216	36.23	15
HP0111	Helicobacter pylori 26695	heat-inducible transcription repressor	NP_206911.1	Helicobacter bizzozeronii CCUG 35545	Heat-inducible transcription repressor HrcA	WP_006016216	36.23	15
HP0111	Helicobacter pylori 26695	heat-inducible transcription repressor	NP_206911.1	Helicobacter bizzozeronii CIII-1	heat-inducible transcription repressor HrcA	WP_013890622	35.87	15
HP0111	Helicobacter pylori 26695	heat-inducible transcription repressor	NP_206911.1	Helicobacter canadensis	NA	NA	0	0
HP0111	Helicobacter pylori 26695	heat-inducible transcription repressor	NP_206911.1	Helicobacter canadensis MIT 98-5491	NA	NA	0	0
HP0111	Helicobacter pylori 26695	heat-inducible transcription repressor	NP_206911.1	Helicobacter canis	hypothetical protein	WP_023930092	31.88	15
HP0111	Helicobacter pylori 26695	heat-inducible transcription repressor	NP_206911.1	Helicobacter canis NCTC 12740	hypothetical protein HMPREF2087_01133	WP_023930092	31.88	15
HP0111	Helicobacter pylori 26695	heat-inducible transcription repressor	NP_206911.1	Helicobacter cetorum	HrcA family transcriptional regulator	WP_014659211	71.74	0
HP0111	Helicobacter pylori 26695	heat-inducible transcription repressor	NP_206911.1	Helicobacter cetorum MIT 00-7128	heat-inducible transcription repressor	WP_014660190	57.61	4
HP0111	Helicobacter pylori 26695	heat-inducible transcription repressor	NP_206911.1	Helicobacter cetorum MIT 99-5656	heat-inducible transcription repressor	WP_014659211	71.74	0
HP0111	Helicobacter pylori 26695	heat-inducible transcription repressor	NP_206911.1	Helicobacter cinaedi	HrcA family transcriptional regulator	WP_014666285	28.99	14
HP0111	Helicobacter pylori 26695	heat-inducible transcription repressor	NP_206911.1	Helicobacter cinaedi CCUG 18818 ATCC BAA-847	heat-inducible transcription repressor	WP_014666285	28.99	14
HP0111	Helicobacter pylori 26695	heat-inducible transcription repressor	NP_206911.1	Helicobacter cinaedi PAGU611	heat-inducible transcription repressor	WP_014666285	28.99	14
HP0111	Helicobacter pylori 26695	heat-inducible transcription repressor	NP_206911.1	Helicobacter felis	HrcA family transcriptional regulator	WP_013468643	37.32	12
HP0111	Helicobacter pylori 26695	heat-inducible transcription repressor	NP_206911.1	Helicobacter felis ATCC 49179	Heat-inducible transcription repressor hrcA	WP_013468643	37.32	12
HP0111	Helicobacter pylori 26695	heat-inducible transcription repressor	NP_206911.1	Helicobacter fennelliae	hypothetical protein	WP_034549198	31.52	7
HP0111	Helicobacter pylori 26695	heat-inducible transcription repressor	NP_206911.1	Helicobacter fennelliae MRY12-0050	heat-inducible transcription repressor HrcA	GAD18296	27.17	7
HP0111	Helicobacter pylori 26695	heat-inducible transcription repressor	NP_206911.1	Helicobacter heilmannii	Heat-inducible transcription repressor HrcA	CRF45848	37.68	14
HP0111	Helicobacter pylori 26695	heat-inducible transcription repressor	NP_206911.1	Helicobacter heilmannii ASB14	Heat-inducible transcription repressor HrcA	WP_015106421	37.68	14
HP0111	Helicobacter pylori 26695	heat-inducible transcription repressor	NP_206911.1	Helicobacter hepaticus	NA	NA	0	0
HP0111	Helicobacter pylori 26695	heat-inducible transcription repressor	NP_206911.1	Helicobacter hepaticus ATCC 51449	transcriptional regulator of heat shock genes HrcA	WP_011115507	32.61	22
HP0111	Helicobacter pylori 26695	heat-inducible transcription repressor	NP_206911.1	Helicobacter himalayensis	hypothetical protein	WP_066386838	30.8	11
HP0111	Helicobacter pylori 26695	heat-inducible transcription repressor	NP_206911.1	Helicobacter jaachi	HrcA family transcriptional regulator	WP_034354674	31.88	22
HP0111	Helicobacter pylori 26695	heat-inducible transcription repressor	NP_206911.1	Helicobacter macacae	hypothetical protein	WP_023928057	30.8	13
HP0111	Helicobacter pylori 26695	heat-inducible transcription repressor	NP_206911.1	Helicobacter macacae MIT 99-5501	hypothetical protein HMPREF2086_01315	WP_023928057	30.8	13
HP0111	Helicobacter pylori 26695	heat-inducible transcription repressor	NP_206911.1	Helicobacter magdeburgensis	HrcA family transcriptional regulator	WP_034587189	29.71	14
HP0111	Helicobacter pylori 26695	heat-inducible transcription repressor	NP_206911.1	Helicobacter muridarum	hypothetical protein	WP_034558724	27.54	15
HP0111	Helicobacter pylori 26695	heat-inducible transcription repressor	NP_206911.1	Helicobacter mustelae	heat-shock regulator	WP_013023000	31.16	13
HP0111	Helicobacter pylori 26695	heat-inducible transcription repressor	NP_206911.1	Helicobacter mustelae 12198	putative heat shock regulator	WP_013023000	31.16	13
HP0111	Helicobacter pylori 26695	heat-inducible transcription repressor	NP_206911.1	Helicobacter pametensis	hypothetical protein	WP_051420610	24.28	5
HP0111	Helicobacter pylori 26695	heat-inducible transcription repressor	NP_206911.1	Helicobacter pullorum	NA	NA	0	0
HP0111	Helicobacter pylori 26695	heat-inducible transcription repressor	NP_206911.1	Helicobacter pullorum MIT 98-5489	NA	NA	0	0
HP0111	Helicobacter pylori 26695	heat-inducible transcription repressor	NP_206911.1	Helicobacter pylori	HrcA family transcriptional regulator	WP_000234019	100	0
HP0111	Helicobacter pylori 26695	heat-inducible transcription repressor	NP_206911.1	Helicobacter pylori 2017	Heat-inducible transcription repressor	ADN79253	93.84	0
HP0111	Helicobacter pylori 26695	heat-inducible transcription repressor	NP_206911.1	Helicobacter pylori 2018	Heat-inducible transcription repressor	ADN79253	93.84	0
HP0111	Helicobacter pylori 26695	heat-inducible transcription repressor	NP_206911.1	Helicobacter pylori 26695	heat-inducible transcription repressor	WP_000234019	100	0
HP0111	Helicobacter pylori 26695	heat-inducible transcription repressor	NP_206911.1	Helicobacter pylori 26695-1	heat-inducible transcription repressor	WP_000234019	100	0
HP0111	Helicobacter pylori 26695	heat-inducible transcription repressor	NP_206911.1	Helicobacter pylori 35A	putative Heat-inducible transcription repressor HrcA	WP_000234045	96.01	0
HP0111	Helicobacter pylori 26695	heat-inducible transcription repressor	NP_206911.1	Helicobacter pylori 51	heat-inducible transcription repressor of Class I heat shock genes	WP_000234022	98.55	0
HP0111	Helicobacter pylori 26695	heat-inducible transcription repressor	NP_206911.1	Helicobacter pylori 52	putative heat shock regulator	WP_000233949	95.29	0
HP0111	Helicobacter pylori 26695	heat-inducible transcription repressor	NP_206911.1	Helicobacter pylori 83	putative Heat-inducible transcription repressor HrcA	WP_000234010	96.38	0
HP0111	Helicobacter pylori 26695	heat-inducible transcription repressor	NP_206911.1	Helicobacter pylori 908	heat-inducible transcription repressor	ADN79253	93.84	0
HP0111	Helicobacter pylori 26695	heat-inducible transcription repressor	NP_206911.1	Helicobacter pylori 98-10	hypothetical protein HP9810_882g9	WP_000234049	94.57	0
HP0111	Helicobacter pylori 26695	heat-inducible transcription repressor	NP_206911.1	Helicobacter pylori A45	heat-inducible transcription repressor	WP_001916779	96.01	0
HP0111	Helicobacter pylori 26695	heat-inducible transcription repressor	NP_206911.1	Helicobacter pylori Aklavik117	heat-inducible transcription repressor	WP_015085364	94.93	0
HP0111	Helicobacter pylori 26695	heat-inducible transcription repressor	NP_206911.1	Helicobacter pylori Aklavik86	heat-inducible transcription repressor	WP_015086781	95.65	0
HP0111	Helicobacter pylori 26695	heat-inducible transcription repressor	NP_206911.1	Helicobacter pylori B128	hypothetical protein HPB128_197g16	EEC24166	57.61	0
HP0111	Helicobacter pylori 26695	heat-inducible transcription repressor	NP_206911.1	Helicobacter pylori B38	Heat-inducible transcription repressor HrcA	CAX28664	87.68	0
HP0111	Helicobacter pylori 26695	heat-inducible transcription repressor	NP_206911.1	Helicobacter pylori B8	heat-inducible transcriptional repressor	WP_000233962	93.12	0
HP0111	Helicobacter pylori 26695	heat-inducible transcription repressor	NP_206911.1	Helicobacter pylori BM012A	Heat-inducible transcription repressor HrcA	WP_023591794	96.01	0
HP0111	Helicobacter pylori 26695	heat-inducible transcription repressor	NP_206911.1	Helicobacter pylori BM012S	Heat-inducible transcription repressor HrcA	WP_023591794	96.01	0
HP0111	Helicobacter pylori 26695	heat-inducible transcription repressor	NP_206911.1	Helicobacter pylori CCHI 33	putative heat-inducible transcription repressor hrcA	EMR58247	86.96	0
HP0111	Helicobacter pylori 26695	heat-inducible transcription repressor	NP_206911.1	Helicobacter pylori CG-IMSS-2012	HrcA family transcriptional regulator	WP_022576304	95.29	0
HP0111	Helicobacter pylori 26695	heat-inducible transcription repressor	NP_206911.1	Helicobacter pylori CPY1124	heat-inducible transcription repressor hrcA	WP_000234011	95.65	0
HP0111	Helicobacter pylori 26695	heat-inducible transcription repressor	NP_206911.1	Helicobacter pylori CPY1313	heat-inducible transcription repressor hrcA	WP_000234043	96.01	0
HP0111	Helicobacter pylori 26695	heat-inducible transcription repressor	NP_206911.1	Helicobacter pylori CPY1662	putative heat-inducible transcription repressor hrcA	EMR61101	88.77	0
HP0111	Helicobacter pylori 26695	heat-inducible transcription repressor	NP_206911.1	Helicobacter pylori CPY1962	heat-inducible transcription repressor hrcA	WP_000233950	95.29	0
HP0111	Helicobacter pylori 26695	heat-inducible transcription repressor	NP_206911.1	Helicobacter pylori CPY3281	heat-inducible transcription repressor hrcA	WP_000233982	95.65	0
HP0111	Helicobacter pylori 26695	heat-inducible transcription repressor	NP_206911.1	Helicobacter pylori CPY6081	heat-inducible transcription repressor hrcA	WP_000234009	95.29	0
HP0111	Helicobacter pylori 26695	heat-inducible transcription repressor	NP_206911.1	Helicobacter pylori CPY6261	heat-inducible transcription repressor hrcA	WP_000233960	95.65	0
HP0111	Helicobacter pylori 26695	heat-inducible transcription repressor	NP_206911.1	Helicobacter pylori CPY6271	heat-inducible transcription repressor hrcA	WP_000234012	94.57	0
HP0111	Helicobacter pylori 26695	heat-inducible transcription repressor	NP_206911.1	Helicobacter pylori CPY6311	heat-inducible transcription repressor hrcA	EJB25383	87.68	0
HP0111	Helicobacter pylori 26695	heat-inducible transcription repressor	NP_206911.1	Helicobacter pylori Cuz20	heat-inducible transcription repressor	WP_000233953	95.65	0
HP0111	Helicobacter pylori 26695	heat-inducible transcription repressor	NP_206911.1	Helicobacter pylori ELS37	heat-inducible transcription repressor	WP_000233975	94.2	0
HP0111	Helicobacter pylori 26695	heat-inducible transcription repressor	NP_206911.1	Helicobacter pylori F16	heat-inducible transcription repressor	WP_000259573	94.2	0
HP0111	Helicobacter pylori 26695	heat-inducible transcription repressor	NP_206911.1	Helicobacter pylori F30	heat-inducible transcription repressor	WP_000234042	95.29	0
HP0111	Helicobacter pylori 26695	heat-inducible transcription repressor	NP_206911.1	Helicobacter pylori F32	heat-inducible transcription repressor	WP_000234014	96.01	0
HP0111	Helicobacter pylori 26695	heat-inducible transcription repressor	NP_206911.1	Helicobacter pylori F57	heat-inducible transcription repressor	WP_000234048	96.74	0
HP0111	Helicobacter pylori 26695	heat-inducible transcription repressor	NP_206911.1	Helicobacter pylori FD423	NA	NA	0	0
HP0111	Helicobacter pylori 26695	heat-inducible transcription repressor	NP_206911.1	Helicobacter pylori FD430	HrcA family transcriptional regulator	WP_000234038	95.65	0
HP0111	Helicobacter pylori 26695	heat-inducible transcription repressor	NP_206911.1	Helicobacter pylori FD506	HrcA family transcriptional regulator	WP_000234047	96.01	0
HP0111	Helicobacter pylori 26695	heat-inducible transcription repressor	NP_206911.1	Helicobacter pylori FD535	HrcA family transcriptional regulator	WP_000234018	96.38	0
HP0111	Helicobacter pylori 26695	heat-inducible transcription repressor	NP_206911.1	Helicobacter pylori FD568	HrcA family transcriptional regulator	WP_000233946	95.65	0
HP0111	Helicobacter pylori 26695	heat-inducible transcription repressor	NP_206911.1	Helicobacter pylori FD577	HrcA family transcriptional regulator	WP_000234044	95.29	0
HP0111	Helicobacter pylori 26695	heat-inducible transcription repressor	NP_206911.1	Helicobacter pylori FD662	HrcA family transcriptional regulator	WP_000234023	95.65	0
HP0111	Helicobacter pylori 26695	heat-inducible transcription repressor	NP_206911.1	Helicobacter pylori FD703	HrcA family transcriptional regulator	WP_000234017	97.1	0
HP0111	Helicobacter pylori 26695	heat-inducible transcription repressor	NP_206911.1	Helicobacter pylori FD719	HrcA family transcriptional regulator	WP_000234015	96.01	0
HP0111	Helicobacter pylori 26695	heat-inducible transcription repressor	NP_206911.1	Helicobacter pylori G27	heat-inducible transcription repressor	WP_000233964	96.74	0
HP0111	Helicobacter pylori 26695	heat-inducible transcription repressor	NP_206911.1	Helicobacter pylori GAM100Ai	putative transcription repressor HrcA	WP_001918746	90.22	0
HP0111	Helicobacter pylori 26695	heat-inducible transcription repressor	NP_206911.1	Helicobacter pylori GAM101Biv	putative transcription repressor HrcA	WP_001924349	89.13	0
HP0111	Helicobacter pylori 26695	heat-inducible transcription repressor	NP_206911.1	Helicobacter pylori GAM103Bi	putative transcription repressor HrcA	WP_001926896	93.84	0
HP0111	Helicobacter pylori 26695	heat-inducible transcription repressor	NP_206911.1	Helicobacter pylori GAM105Ai	putative transcription repressor HrcA	WP_001928287	94.2	0
HP0111	Helicobacter pylori 26695	heat-inducible transcription repressor	NP_206911.1	Helicobacter pylori GAM112Ai	putative transcription repressor HrcA	WP_001928930	88.41	0
HP0111	Helicobacter pylori 26695	heat-inducible transcription repressor	NP_206911.1	Helicobacter pylori GAM114Ai	putative transcription repressor HrcA	WP_001931089	92.75	0
HP0111	Helicobacter pylori 26695	heat-inducible transcription repressor	NP_206911.1	Helicobacter pylori GAM115Ai	putative transcription repressor HrcA	WP_002206974	88.41	0
HP0111	Helicobacter pylori 26695	heat-inducible transcription repressor	NP_206911.1	Helicobacter pylori GAM117Ai	putative transcription repressor HrcA	WP_021581812	94.2	0
HP0111	Helicobacter pylori 26695	heat-inducible transcription repressor	NP_206911.1	Helicobacter pylori GAM118Bi	putative transcription repressor HrcA	WP_001935338	93.12	0
HP0111	Helicobacter pylori 26695	heat-inducible transcription repressor	NP_206911.1	Helicobacter pylori GAM119Bi	putative transcription repressor HrcA	WP_001937465	93.48	0
HP0111	Helicobacter pylori 26695	heat-inducible transcription repressor	NP_206911.1	Helicobacter pylori GAM120Ai	putative transcription repressor HrcA	WP_001938159	92.75	0
HP0111	Helicobacter pylori 26695	heat-inducible transcription repressor	NP_206911.1	Helicobacter pylori GAM121Aii	putative transcription repressor HrcA	WP_001939015	93.12	0
HP0111	Helicobacter pylori 26695	heat-inducible transcription repressor	NP_206911.1	Helicobacter pylori GAM201Ai	putative transcription repressor HrcA	WP_001934265	92.75	0
HP0111	Helicobacter pylori 26695	heat-inducible transcription repressor	NP_206911.1	Helicobacter pylori GAM210Bi	putative transcription repressor HrcA	WP_001940872	92.75	0
HP0111	Helicobacter pylori 26695	heat-inducible transcription repressor	NP_206911.1	Helicobacter pylori GAM231Ai	putative transcription repressor HrcA	WP_001941590	89.13	0
HP0111	Helicobacter pylori 26695	heat-inducible transcription repressor	NP_206911.1	Helicobacter pylori GAM239Bi	putative transcription repressor HrcA	WP_001943352	89.49	0
HP0111	Helicobacter pylori 26695	heat-inducible transcription repressor	NP_206911.1	Helicobacter pylori GAM244Ai	putative transcription repressor HrcA	WP_001944740	94.2	0
HP0111	Helicobacter pylori 26695	heat-inducible transcription repressor	NP_206911.1	Helicobacter pylori GAM245Ai	putative transcription repressor HrcA	WP_001946532	89.86	0
HP0111	Helicobacter pylori 26695	heat-inducible transcription repressor	NP_206911.1	Helicobacter pylori GAM246Ai	putative transcription repressor HrcA	WP_001947710	93.12	0
HP0111	Helicobacter pylori 26695	heat-inducible transcription repressor	NP_206911.1	Helicobacter pylori GAM249T	putative transcription repressor HrcA	WP_001948373	93.48	0
HP0111	Helicobacter pylori 26695	heat-inducible transcription repressor	NP_206911.1	Helicobacter pylori GAM250AFi	putative transcription repressor HrcA	WP_001950180	89.13	0
HP0111	Helicobacter pylori 26695	heat-inducible transcription repressor	NP_206911.1	Helicobacter pylori GAM250T	putative transcription repressor HrcA	WP_001950180	89.13	0
HP0111	Helicobacter pylori 26695	heat-inducible transcription repressor	NP_206911.1	Helicobacter pylori GAM252Bi	putative transcription repressor HrcA	WP_001950180	89.13	0
HP0111	Helicobacter pylori 26695	heat-inducible transcription repressor	NP_206911.1	Helicobacter pylori GAM252T	putative transcription repressor HrcA	WP_001950180	89.13	0
HP0111	Helicobacter pylori 26695	heat-inducible transcription repressor	NP_206911.1	Helicobacter pylori GAM254Ai	putative transcription repressor HrcA	WP_001950708	88.41	0
HP0111	Helicobacter pylori 26695	heat-inducible transcription repressor	NP_206911.1	Helicobacter pylori GAM260ASi	putative transcription repressor HrcA	WP_001952756	93.12	0
HP0111	Helicobacter pylori 26695	heat-inducible transcription repressor	NP_206911.1	Helicobacter pylori GAM260Bi	putative transcription repressor HrcA	WP_000233993	92.39	0
HP0111	Helicobacter pylori 26695	heat-inducible transcription repressor	NP_206911.1	Helicobacter pylori GAM260BSi	putative transcription repressor HrcA	WP_001954542	90.58	0
HP0111	Helicobacter pylori 26695	heat-inducible transcription repressor	NP_206911.1	Helicobacter pylori GAM263BFi	putative transcription repressor HrcA	WP_001956345	92.39	0
HP0111	Helicobacter pylori 26695	heat-inducible transcription repressor	NP_206911.1	Helicobacter pylori GAM264Ai	putative transcription repressor HrcA	WP_001956915	93.12	0
HP0111	Helicobacter pylori 26695	heat-inducible transcription repressor	NP_206911.1	Helicobacter pylori GAM265BSii	putative transcription repressor HrcA	WP_001957770	93.12	0
HP0111	Helicobacter pylori 26695	heat-inducible transcription repressor	NP_206911.1	Helicobacter pylori GAM268Bii	putative transcription repressor HrcA	WP_001958927	93.12	0
HP0111	Helicobacter pylori 26695	heat-inducible transcription repressor	NP_206911.1	Helicobacter pylori GAM270ASi	putative transcription repressor HrcA	WP_001959666	89.86	0
HP0111	Helicobacter pylori 26695	heat-inducible transcription repressor	NP_206911.1	Helicobacter pylori GAM42Ai	putative transcription repressor HrcA	WP_001928930	88.41	0
HP0111	Helicobacter pylori 26695	heat-inducible transcription repressor	NP_206911.1	Helicobacter pylori GAM71Ai	putative transcription repressor HrcA	WP_001962537	92.75	0
HP0111	Helicobacter pylori 26695	heat-inducible transcription repressor	NP_206911.1	Helicobacter pylori GAM80Ai	putative transcription repressor HrcA	WP_001963293	92.39	0
HP0111	Helicobacter pylori 26695	heat-inducible transcription repressor	NP_206911.1	Helicobacter pylori GAM83Bi	putative transcription repressor HrcA	WP_001965043	92.39	0
HP0111	Helicobacter pylori 26695	heat-inducible transcription repressor	NP_206911.1	Helicobacter pylori GAM83T	putative transcription repressor HrcA	WP_001965043	92.39	0
HP0111	Helicobacter pylori 26695	heat-inducible transcription repressor	NP_206911.1	Helicobacter pylori GAM93Bi	putative transcription repressor HrcA	WP_002207372	92.39	0
HP0111	Helicobacter pylori 26695	heat-inducible transcription repressor	NP_206911.1	Helicobacter pylori GAM96Ai	putative transcription repressor HrcA	WP_001970507	89.49	0
HP0111	Helicobacter pylori 26695	heat-inducible transcription repressor	NP_206911.1	Helicobacter pylori Gambia94/24	heat-inducible transcription repressor	WP_000234058	92.39	0
HP0111	Helicobacter pylori 26695	heat-inducible transcription repressor	NP_206911.1	Helicobacter pylori GAMchJs106B	putative transcription repressor HrcA	WP_001972188	92.75	0
HP0111	Helicobacter pylori 26695	heat-inducible transcription repressor	NP_206911.1	Helicobacter pylori GAMchJs114i	putative transcription repressor HrcA	WP_001972765	94.57	0
HP0111	Helicobacter pylori 26695	heat-inducible transcription repressor	NP_206911.1	Helicobacter pylori GAMchJs117Ai	putative transcription repressor HrcA	WP_001941590	89.13	0
HP0111	Helicobacter pylori 26695	heat-inducible transcription repressor	NP_206911.1	Helicobacter pylori GAMchJs124i	putative transcription repressor HrcA	WP_002208128	92.03	0
HP0111	Helicobacter pylori 26695	heat-inducible transcription repressor	NP_206911.1	Helicobacter pylori GAMchJs136i	putative transcription repressor HrcA	WP_001978747	93.12	0
HP0111	Helicobacter pylori 26695	heat-inducible transcription repressor	NP_206911.1	Helicobacter pylori GC26	HrcA family transcriptional regulator	WP_000233958	94.57	0
HP0111	Helicobacter pylori 26695	heat-inducible transcription repressor	NP_206911.1	Helicobacter pylori HP116Bi	putative transcription repressor HrcA	WP_001981447	93.12	0
HP0111	Helicobacter pylori 26695	heat-inducible transcription repressor	NP_206911.1	Helicobacter pylori HP250AFii	putative transcription repressor HrcA	WP_001950180	89.13	0
HP0111	Helicobacter pylori 26695	heat-inducible transcription repressor	NP_206911.1	Helicobacter pylori HP250AFiii	putative transcription repressor HrcA	WP_001950180	89.13	0
HP0111	Helicobacter pylori 26695	heat-inducible transcription repressor	NP_206911.1	Helicobacter pylori HP250AFiV	putative transcription repressor HrcA	WP_001950180	89.13	0
HP0111	Helicobacter pylori 26695	heat-inducible transcription repressor	NP_206911.1	Helicobacter pylori HP250ASi	putative transcription repressor HrcA	WP_001950180	89.13	0
HP0111	Helicobacter pylori 26695	heat-inducible transcription repressor	NP_206911.1	Helicobacter pylori HP250ASii	putative transcription repressor HrcA	WP_001950180	89.13	0
HP0111	Helicobacter pylori 26695	heat-inducible transcription repressor	NP_206911.1	Helicobacter pylori HP250BFi	putative transcription repressor HrcA	WP_001950180	89.13	0
HP0111	Helicobacter pylori 26695	heat-inducible transcription repressor	NP_206911.1	Helicobacter pylori HP250BFii	putative transcription repressor HrcA	WP_001950180	89.13	0
HP0111	Helicobacter pylori 26695	heat-inducible transcription repressor	NP_206911.1	Helicobacter pylori HP250BFiii	putative transcription repressor HrcA	WP_001950180	89.13	0
HP0111	Helicobacter pylori 26695	heat-inducible transcription repressor	NP_206911.1	Helicobacter pylori HP250BFiV	putative transcription repressor HrcA	WP_001950180	89.13	0
HP0111	Helicobacter pylori 26695	heat-inducible transcription repressor	NP_206911.1	Helicobacter pylori HP250BSi	putative transcription repressor HrcA	WP_001950180	89.13	0
HP0111	Helicobacter pylori 26695	heat-inducible transcription repressor	NP_206911.1	Helicobacter pylori HP260AFi	putative transcription repressor HrcA	WP_001952756	93.12	0
HP0111	Helicobacter pylori 26695	heat-inducible transcription repressor	NP_206911.1	Helicobacter pylori HP260AFii	putative transcription repressor HrcA	WP_001952756	93.12	0
HP0111	Helicobacter pylori 26695	heat-inducible transcription repressor	NP_206911.1	Helicobacter pylori HP260ASii	putative transcription repressor HrcA	WP_001958927	93.12	0
HP0111	Helicobacter pylori 26695	heat-inducible transcription repressor	NP_206911.1	Helicobacter pylori HP260BFii	putative transcription repressor HrcA	WP_001954542	90.58	0
HP0111	Helicobacter pylori 26695	heat-inducible transcription repressor	NP_206911.1	Helicobacter pylori HP260Bi	putative transcription repressor HrcA	WP_000233993	92.39	0
HP0111	Helicobacter pylori 26695	heat-inducible transcription repressor	NP_206911.1	Helicobacter pylori Hp A-11	putative heat-inducible transcription repressor hrcA	ENH59240	86.96	0
HP0111	Helicobacter pylori 26695	heat-inducible transcription repressor	NP_206911.1	Helicobacter pylori Hp A-14	heat-inducible transcription repressor hrcA	WP_000234029	96.74	0
HP0111	Helicobacter pylori 26695	heat-inducible transcription repressor	NP_206911.1	Helicobacter pylori Hp A-16	heat-inducible transcription repressor hrcA	WP_000234000	93.48	0
HP0111	Helicobacter pylori 26695	heat-inducible transcription repressor	NP_206911.1	Helicobacter pylori Hp A-17	heat-inducible transcription repressor hrcA	WP_000233994	93.12	0
HP0111	Helicobacter pylori 26695	heat-inducible transcription repressor	NP_206911.1	Helicobacter pylori Hp A-20	heat-inducible transcription repressor hrcA	WP_001878182	89.86	0
HP0111	Helicobacter pylori 26695	heat-inducible transcription repressor	NP_206911.1	Helicobacter pylori Hp A-26	heat-inducible transcription repressor hrcA	EJB76260	88.77	0
HP0111	Helicobacter pylori 26695	heat-inducible transcription repressor	NP_206911.1	Helicobacter pylori Hp A-27	heat-inducible transcription repressor hrcA	WP_000234041	94.57	0
HP0111	Helicobacter pylori 26695	heat-inducible transcription repressor	NP_206911.1	Helicobacter pylori Hp A-4	heat-inducible transcription repressor hrcA	WP_000919601	89.49	0
HP0111	Helicobacter pylori 26695	heat-inducible transcription repressor	NP_206911.1	Helicobacter pylori Hp A-5	heat-inducible transcription repressor hrcA	EJB44289	86.23	0
HP0111	Helicobacter pylori 26695	heat-inducible transcription repressor	NP_206911.1	Helicobacter pylori Hp A-6	heat-inducible transcription repressor hrcA	EJB71097	86.23	0
HP0111	Helicobacter pylori 26695	heat-inducible transcription repressor	NP_206911.1	Helicobacter pylori Hp A-8	heat-inducible transcription repressor hrcA	WP_000233998	94.2	0
HP0111	Helicobacter pylori 26695	heat-inducible transcription repressor	NP_206911.1	Helicobacter pylori Hp A-9	heat-inducible transcription repressor hrcA	WP_000233961	94.93	0
HP0111	Helicobacter pylori 26695	heat-inducible transcription repressor	NP_206911.1	Helicobacter pylori Hp H-1	putative heat-inducible transcription repressor hrcA	EMR59530	86.96	0
HP0111	Helicobacter pylori 26695	heat-inducible transcription repressor	NP_206911.1	Helicobacter pylori Hp H-10	heat-inducible transcription repressor hrcA	EJB88993	85.51	0
HP0111	Helicobacter pylori 26695	heat-inducible transcription repressor	NP_206911.1	Helicobacter pylori Hp H-11	heat-inducible transcription repressor hrcA	WP_000234034	96.74	0
HP0111	Helicobacter pylori 26695	heat-inducible transcription repressor	NP_206911.1	Helicobacter pylori Hp H-16	heat-inducible transcription repressor hrcA	EJB50253	85.14	0
HP0111	Helicobacter pylori 26695	heat-inducible transcription repressor	NP_206911.1	Helicobacter pylori Hp H-18	heat-inducible transcription repressor hrcA	WP_000233990	94.57	0
HP0111	Helicobacter pylori 26695	heat-inducible transcription repressor	NP_206911.1	Helicobacter pylori Hp H-19	heat-inducible transcription repressor hrcA	WP_000234060	93.12	0
HP0111	Helicobacter pylori 26695	heat-inducible transcription repressor	NP_206911.1	Helicobacter pylori Hp H-21	heat-inducible transcription repressor hrcA	EJB93715	86.23	0
HP0111	Helicobacter pylori 26695	heat-inducible transcription repressor	NP_206911.1	Helicobacter pylori Hp H-23	heat-inducible transcription repressor hrcA	EJB95818	85.87	0
HP0111	Helicobacter pylori 26695	heat-inducible transcription repressor	NP_206911.1	Helicobacter pylori Hp H-24	heat-inducible transcription repressor hrcA	WP_000234004	93.84	0
HP0111	Helicobacter pylori 26695	heat-inducible transcription repressor	NP_206911.1	Helicobacter pylori Hp H-24b	heat-inducible transcription repressor hrcA	EJC19623	86.59	0
HP0111	Helicobacter pylori 26695	heat-inducible transcription repressor	NP_206911.1	Helicobacter pylori Hp H-24c	heat-inducible transcription repressor hrcA	WP_000234004	93.84	0
HP0111	Helicobacter pylori 26695	heat-inducible transcription repressor	NP_206911.1	Helicobacter pylori Hp H-27	heat-inducible transcription repressor hrcA	WP_000234036	96.38	0
HP0111	Helicobacter pylori 26695	heat-inducible transcription repressor	NP_206911.1	Helicobacter pylori Hp H-28	heat-inducible transcription repressor hrcA	EJB55752	88.41	0
HP0111	Helicobacter pylori 26695	heat-inducible transcription repressor	NP_206911.1	Helicobacter pylori Hp H-29	heat-inducible transcription repressor hrcA	WP_000234056	93.12	0
HP0111	Helicobacter pylori 26695	heat-inducible transcription repressor	NP_206911.1	Helicobacter pylori Hp H-3	heat-inducible transcription repressor hrcA	WP_001888495	89.13	0
HP0111	Helicobacter pylori 26695	heat-inducible transcription repressor	NP_206911.1	Helicobacter pylori Hp H-30	heat-inducible transcription repressor hrcA	EJB58720	88.77	0
HP0111	Helicobacter pylori 26695	heat-inducible transcription repressor	NP_206911.1	Helicobacter pylori Hp H-34	heat-inducible transcription repressor hrcA	EJB96723	86.96	0
HP0111	Helicobacter pylori 26695	heat-inducible transcription repressor	NP_206911.1	Helicobacter pylori Hp H-36	heat-inducible transcription repressor hrcA	WP_000233992	93.48	0
HP0111	Helicobacter pylori 26695	heat-inducible transcription repressor	NP_206911.1	Helicobacter pylori Hp H-4	heat-inducible transcription repressor hrcA	EJB81352	87.32	0
HP0111	Helicobacter pylori 26695	heat-inducible transcription repressor	NP_206911.1	Helicobacter pylori Hp H-41	heat-inducible transcription repressor hrcA	WP_000234055	92.75	0
HP0111	Helicobacter pylori 26695	heat-inducible transcription repressor	NP_206911.1	Helicobacter pylori Hp H-42	heat-inducible transcription repressor hrcA	WP_000919599	88.41	0
HP0111	Helicobacter pylori 26695	heat-inducible transcription repressor	NP_206911.1	Helicobacter pylori Hp H-43	heat-inducible transcription repressor hrcA	EJB66115	86.96	0
HP0111	Helicobacter pylori 26695	heat-inducible transcription repressor	NP_206911.1	Helicobacter pylori Hp H-44	heat-inducible transcription repressor hrcA	EJB67188	86.59	0
HP0111	Helicobacter pylori 26695	heat-inducible transcription repressor	NP_206911.1	Helicobacter pylori Hp H-45	heat-inducible transcription repressor hrcA	WP_000233965	96.38	0
HP0111	Helicobacter pylori 26695	heat-inducible transcription repressor	NP_206911.1	Helicobacter pylori Hp H-5b	heat-inducible transcription repressor hrcA	WP_000233985	93.84	0
HP0111	Helicobacter pylori 26695	heat-inducible transcription repressor	NP_206911.1	Helicobacter pylori Hp H-6	heat-inducible transcription repressor hrcA	WP_000233991	96.01	0
HP0111	Helicobacter pylori 26695	heat-inducible transcription repressor	NP_206911.1	Helicobacter pylori Hp H-9	heat-inducible transcription repressor hrcA	WP_000234025	95.29	0
HP0111	Helicobacter pylori 26695	heat-inducible transcription repressor	NP_206911.1	Helicobacter pylori Hp M1	heat-inducible transcription repressor hrcA	WP_000234004	93.84	0
HP0111	Helicobacter pylori 26695	heat-inducible transcription repressor	NP_206911.1	Helicobacter pylori Hp M2	heat-inducible transcription repressor hrcA	WP_000234004	93.84	0
HP0111	Helicobacter pylori 26695	heat-inducible transcription repressor	NP_206911.1	Helicobacter pylori Hp M3	heat-inducible transcription repressor hrcA	WP_000234004	93.84	0
HP0111	Helicobacter pylori 26695	heat-inducible transcription repressor	NP_206911.1	Helicobacter pylori Hp M4	heat-inducible transcription repressor hrcA	WP_000234004	93.84	0
HP0111	Helicobacter pylori 26695	heat-inducible transcription repressor	NP_206911.1	Helicobacter pylori Hp M5	heat-inducible transcription repressor hrcA	WP_000234004	93.84	0
HP0111	Helicobacter pylori 26695	heat-inducible transcription repressor	NP_206911.1	Helicobacter pylori Hp M6	heat-inducible transcription repressor hrcA	EJC19623	86.59	0
HP0111	Helicobacter pylori 26695	heat-inducible transcription repressor	NP_206911.1	Helicobacter pylori Hp M9	heat-inducible transcription repressor hrcA	EJC19623	86.59	0
HP0111	Helicobacter pylori 26695	heat-inducible transcription repressor	NP_206911.1	Helicobacter pylori Hp P-1	heat-inducible transcription repressor hrcA	EJB98631	86.59	0
HP0111	Helicobacter pylori 26695	heat-inducible transcription repressor	NP_206911.1	Helicobacter pylori Hp P-11	heat-inducible transcription repressor hrcA	WP_000234037	96.01	0
HP0111	Helicobacter pylori 26695	heat-inducible transcription repressor	NP_206911.1	Helicobacter pylori Hp P-11b	heat-inducible transcription repressor hrcA	WP_000234037	96.01	0
HP0111	Helicobacter pylori 26695	heat-inducible transcription repressor	NP_206911.1	Helicobacter pylori Hp P-13	heat-inducible transcription repressor hrcA	WP_000919597	89.13	0
HP0111	Helicobacter pylori 26695	heat-inducible transcription repressor	NP_206911.1	Helicobacter pylori Hp P-13b	heat-inducible transcription repressor hrcA	WP_000919597	89.13	0
HP0111	Helicobacter pylori 26695	heat-inducible transcription repressor	NP_206911.1	Helicobacter pylori Hp P-15	heat-inducible transcription repressor hrcA	WP_000234036	96.38	0
HP0111	Helicobacter pylori 26695	heat-inducible transcription repressor	NP_206911.1	Helicobacter pylori Hp P-15b	heat-inducible transcription repressor hrcA	WP_000234036	96.38	0
HP0111	Helicobacter pylori 26695	heat-inducible transcription repressor	NP_206911.1	Helicobacter pylori Hp P-16	heat-inducible transcription repressor hrcA	WP_000233978	95.29	0
HP0111	Helicobacter pylori 26695	heat-inducible transcription repressor	NP_206911.1	Helicobacter pylori Hp P-1b	heat-inducible transcription repressor hrcA	WP_000234002	93.84	0
HP0111	Helicobacter pylori 26695	heat-inducible transcription repressor	NP_206911.1	Helicobacter pylori Hp P-2	heat-inducible transcription repressor hrcA	EJB99498	86.96	0
HP0111	Helicobacter pylori 26695	heat-inducible transcription repressor	NP_206911.1	Helicobacter pylori Hp P-23	heat-inducible transcription repressor hrcA	WP_000234036	96.38	0
HP0111	Helicobacter pylori 26695	heat-inducible transcription repressor	NP_206911.1	Helicobacter pylori Hp P-25	heat-inducible transcription repressor hrcA	WP_000234003	94.2	0
HP0111	Helicobacter pylori 26695	heat-inducible transcription repressor	NP_206911.1	Helicobacter pylori Hp P-25c	heat-inducible transcription repressor hrcA	WP_000234003	94.2	0
HP0111	Helicobacter pylori 26695	heat-inducible transcription repressor	NP_206911.1	Helicobacter pylori Hp P-25d	heat-inducible transcription repressor hrcA	WP_000234003	94.2	0
HP0111	Helicobacter pylori 26695	heat-inducible transcription repressor	NP_206911.1	Helicobacter pylori Hp P-26	heat-inducible transcription repressor hrcA	EJC52948	87.68	0
HP0111	Helicobacter pylori 26695	heat-inducible transcription repressor	NP_206911.1	Helicobacter pylori Hp P-28b	heat-inducible transcription repressor hrcA	WP_000233997	94.57	0
HP0111	Helicobacter pylori 26695	heat-inducible transcription repressor	NP_206911.1	Helicobacter pylori Hp P-2b	heat-inducible transcription repressor hrcA	EJB99498	86.96	0
HP0111	Helicobacter pylori 26695	heat-inducible transcription repressor	NP_206911.1	Helicobacter pylori Hp P-3	heat-inducible transcription repressor hrcA	WP_000233985	93.84	0
HP0111	Helicobacter pylori 26695	heat-inducible transcription repressor	NP_206911.1	Helicobacter pylori Hp P-30	heat-inducible transcription repressor hrcA	WP_000234032	94.93	0
HP0111	Helicobacter pylori 26695	heat-inducible transcription repressor	NP_206911.1	Helicobacter pylori Hp P-3b	heat-inducible transcription repressor hrcA	WP_000233985	93.84	0
HP0111	Helicobacter pylori 26695	heat-inducible transcription repressor	NP_206911.1	Helicobacter pylori Hp P-4	heat-inducible transcription repressor hrcA	WP_000234057	91.67	0
HP0111	Helicobacter pylori 26695	heat-inducible transcription repressor	NP_206911.1	Helicobacter pylori Hp P-41	heat-inducible transcription repressor hrcA	WP_000234059	93.48	0
HP0111	Helicobacter pylori 26695	heat-inducible transcription repressor	NP_206911.1	Helicobacter pylori Hp P-4c	heat-inducible transcription repressor hrcA	WP_000234057	91.67	0
HP0111	Helicobacter pylori 26695	heat-inducible transcription repressor	NP_206911.1	Helicobacter pylori Hp P-4d	heat-inducible transcription repressor hrcA	WP_000234057	91.67	0
HP0111	Helicobacter pylori 26695	heat-inducible transcription repressor	NP_206911.1	Helicobacter pylori Hp P-62	heat-inducible transcription repressor hrcA	WP_000234051	93.12	0
HP0111	Helicobacter pylori 26695	heat-inducible transcription repressor	NP_206911.1	Helicobacter pylori Hp P-74	heat-inducible transcription repressor hrcA	WP_000233985	93.84	0
HP0111	Helicobacter pylori 26695	heat-inducible transcription repressor	NP_206911.1	Helicobacter pylori Hp P-8	heat-inducible transcription repressor hrcA	WP_000233989	93.12	0
HP0111	Helicobacter pylori 26695	heat-inducible transcription repressor	NP_206911.1	Helicobacter pylori Hp P-8b	heat-inducible transcription repressor hrcA	WP_000233989	93.12	0
HP0111	Helicobacter pylori 26695	heat-inducible transcription repressor	NP_206911.1	Helicobacter pylori HPAG1	heat-inducible transcription repressor	WP_000234026	94.2	0
HP0111	Helicobacter pylori 26695	heat-inducible transcription repressor	NP_206911.1	Helicobacter pylori HUP-B14	heat-inducible transcription repressor	WP_000233988	94.2	0
HP0111	Helicobacter pylori 26695	heat-inducible transcription repressor	NP_206911.1	Helicobacter pylori India7	heat-inducible transcription repressor	WP_000234016	97.1	0
HP0111	Helicobacter pylori 26695	heat-inducible transcription repressor	NP_206911.1	Helicobacter pylori J166	heat-inducible transcription repressor	WP_026938562	96.01	0
HP0111	Helicobacter pylori 26695	heat-inducible transcription repressor	NP_206911.1	Helicobacter pylori J99	putative	WP_000919598	89.49	0
HP0111	Helicobacter pylori 26695	heat-inducible transcription repressor	NP_206911.1	Helicobacter pylori Lithuania75	heat-inducible transcription repressor	WP_000234030	96.01	0
HP0111	Helicobacter pylori 26695	heat-inducible transcription repressor	NP_206911.1	Helicobacter pylori NCTC 11637 CCUG 17874 ATCC 43504	heat-inducible transcription repressor	WP_000233977	96.38	0
HP0111	Helicobacter pylori 26695	heat-inducible transcription repressor	NP_206911.1	Helicobacter pylori NQ4044	heat-inducible transcription repressor hrcA	WP_000233974	94.93	0
HP0111	Helicobacter pylori 26695	heat-inducible transcription repressor	NP_206911.1	Helicobacter pylori NQ4053	heat-inducible transcription repressor hrcA	WP_000233986	94.93	0
HP0111	Helicobacter pylori 26695	heat-inducible transcription repressor	NP_206911.1	Helicobacter pylori NQ4076	heat-inducible transcription repressor hrcA	WP_000233976	96.01	0
HP0111	Helicobacter pylori 26695	heat-inducible transcription repressor	NP_206911.1	Helicobacter pylori NQ4099	heat-inducible transcription repressor hrcA	EJB31819	88.41	0
HP0111	Helicobacter pylori 26695	heat-inducible transcription repressor	NP_206911.1	Helicobacter pylori NQ4110	heat-inducible transcription repressor hrcA	WP_000233967	94.57	0
HP0111	Helicobacter pylori 26695	heat-inducible transcription repressor	NP_206911.1	Helicobacter pylori NQ4161	heat-inducible transcription repressor hrcA	WP_000233966	94.93	0
HP0111	Helicobacter pylori 26695	heat-inducible transcription repressor	NP_206911.1	Helicobacter pylori NQ4200	heat-inducible transcription repressor hrcA	EJB30682	87.32	0
HP0111	Helicobacter pylori 26695	heat-inducible transcription repressor	NP_206911.1	Helicobacter pylori NQ4216	heat-inducible transcription repressor hrcA	EJB26695	86.59	0
HP0111	Helicobacter pylori 26695	heat-inducible transcription repressor	NP_206911.1	Helicobacter pylori NQ4228	heat-inducible transcription repressor hrcA	WP_000234035	94.57	0
HP0111	Helicobacter pylori 26695	heat-inducible transcription repressor	NP_206911.1	Helicobacter pylori NY40	heat-inducible transcription repressor	WP_041050498	94.57	0
HP0111	Helicobacter pylori 26695	heat-inducible transcription repressor	NP_206911.1	Helicobacter pylori OK113	heat-inducible transcription repressor	WP_015427355	96.01	0
HP0111	Helicobacter pylori 26695	heat-inducible transcription repressor	NP_206911.1	Helicobacter pylori OK310	heat-inducible transcription repressor	WP_015428570	96.01	0
HP0111	Helicobacter pylori 26695	heat-inducible transcription repressor	NP_206911.1	Helicobacter pylori oki102	HrcA family transcriptional regulator	WP_025275538	94.57	0
HP0111	Helicobacter pylori 26695	heat-inducible transcription repressor	NP_206911.1	Helicobacter pylori oki112	HrcA family transcriptional regulator	WP_025275538	94.57	0
HP0111	Helicobacter pylori 26695	heat-inducible transcription repressor	NP_206911.1	Helicobacter pylori oki128	HrcA family transcriptional regulator	WP_025287776	95.65	0
HP0111	Helicobacter pylori 26695	heat-inducible transcription repressor	NP_206911.1	Helicobacter pylori oki154	HrcA family transcriptional regulator	WP_025313564	96.01	0
HP0111	Helicobacter pylori 26695	heat-inducible transcription repressor	NP_206911.1	Helicobacter pylori oki422	HrcA family transcriptional regulator	WP_025275538	94.57	0
HP0111	Helicobacter pylori 26695	heat-inducible transcription repressor	NP_206911.1	Helicobacter pylori oki673	HrcA family transcriptional regulator	WP_025313564	96.01	0
HP0111	Helicobacter pylori 26695	heat-inducible transcription repressor	NP_206911.1	Helicobacter pylori oki828	HrcA family transcriptional regulator	WP_025222404	96.01	0
HP0111	Helicobacter pylori 26695	heat-inducible transcription repressor	NP_206911.1	Helicobacter pylori oki898	HrcA family transcriptional regulator	WP_025275538	94.57	0
HP0111	Helicobacter pylori 26695	heat-inducible transcription repressor	NP_206911.1	Helicobacter pylori P12	heat-inducible transcription repressor of class I heat shock protein	WP_000234024	96.74	0
HP0111	Helicobacter pylori 26695	heat-inducible transcription repressor	NP_206911.1	Helicobacter pylori PeCan18	heat-inducible transcription repressor	WP_000233999	93.48	0
HP0111	Helicobacter pylori 26695	heat-inducible transcription repressor	NP_206911.1	Helicobacter pylori PeCan4	heat-inducible transcription repressor	WP_000233984	93.12	0
HP0111	Helicobacter pylori 26695	heat-inducible transcription repressor	NP_206911.1	Helicobacter pylori Puno120	heat-inducible transcription repressor	WP_000234054	94.93	0
HP0111	Helicobacter pylori 26695	heat-inducible transcription repressor	NP_206911.1	Helicobacter pylori Puno135	heat-inducible transcription repressor	WP_000233948	93.84	0
HP0111	Helicobacter pylori 26695	heat-inducible transcription repressor	NP_206911.1	Helicobacter pylori PZ5004	HrcA family transcriptional regulator	WP_021187203	93.84	0
HP0111	Helicobacter pylori 26695	heat-inducible transcription repressor	NP_206911.1	Helicobacter pylori PZ5024	hypothetical protein L931_02275, partial	EQD98770	33.7	0
HP0111	Helicobacter pylori 26695	heat-inducible transcription repressor	NP_206911.1	Helicobacter pylori PZ5026	HrcA family transcriptional regulator	WP_021172897	94.2	0
HP0111	Helicobacter pylori 26695	heat-inducible transcription repressor	NP_206911.1	Helicobacter pylori PZ5056	NA	NA	0	0
HP0111	Helicobacter pylori 26695	heat-inducible transcription repressor	NP_206911.1	Helicobacter pylori PZ5080	HrcA family transcriptional regulator	WP_021176188	93.48	0
HP0111	Helicobacter pylori 26695	heat-inducible transcription repressor	NP_206911.1	Helicobacter pylori PZ5086	HrcA family transcriptional regulator	WP_021177015	95.65	0
HP0111	Helicobacter pylori 26695	heat-inducible transcription repressor	NP_206911.1	Helicobacter pylori R018c	putative heat-inducible transcription repressor hrcA	WP_000233979	95.65	0
HP0111	Helicobacter pylori 26695	heat-inducible transcription repressor	NP_206911.1	Helicobacter pylori R030b	putative heat-inducible transcription repressor hrcA	EKE83179	85.87	0
HP0111	Helicobacter pylori 26695	heat-inducible transcription repressor	NP_206911.1	Helicobacter pylori R036d	putative heat-inducible transcription repressor hrcA	WP_000234031	96.74	0
HP0111	Helicobacter pylori 26695	heat-inducible transcription repressor	NP_206911.1	Helicobacter pylori R037c	putative heat-inducible transcription repressor hrcA	WP_000233981	94.57	0
HP0111	Helicobacter pylori 26695	heat-inducible transcription repressor	NP_206911.1	Helicobacter pylori R038b	putative heat-inducible transcription repressor hrcA	EKE92965	88.41	0
HP0111	Helicobacter pylori 26695	heat-inducible transcription repressor	NP_206911.1	Helicobacter pylori R046Wa	putative heat-inducible transcription repressor hrcA	WP_000234007	94.2	0
HP0111	Helicobacter pylori 26695	heat-inducible transcription repressor	NP_206911.1	Helicobacter pylori R055a	putative heat-inducible transcription repressor hrcA	WP_000234033	95.29	0
HP0111	Helicobacter pylori 26695	heat-inducible transcription repressor	NP_206911.1	Helicobacter pylori R056a	putative heat-inducible transcription repressor hrcA	WP_000233979	95.65	0
HP0111	Helicobacter pylori 26695	heat-inducible transcription repressor	NP_206911.1	Helicobacter pylori R32b	putative heat-inducible transcription repressor hrcA	EKE86764	87.32	0
HP0111	Helicobacter pylori 26695	heat-inducible transcription repressor	NP_206911.1	Helicobacter pylori Rif1	heat-inducible transcription repressor	WP_000234019	100	0
HP0111	Helicobacter pylori 26695	heat-inducible transcription repressor	NP_206911.1	Helicobacter pylori Rif2	heat-inducible transcription repressor	WP_000234019	100	0
HP0111	Helicobacter pylori 26695	heat-inducible transcription repressor	NP_206911.1	Helicobacter pylori Sat464	heat-inducible transcription repressor	WP_000233983	95.65	0
HP0111	Helicobacter pylori 26695	heat-inducible transcription repressor	NP_206911.1	Helicobacter pylori Shi112	heat-inducible transcription repressor	WP_000233952	95.65	0
HP0111	Helicobacter pylori 26695	heat-inducible transcription repressor	NP_206911.1	Helicobacter pylori Shi169	heat-inducible transcription repressor	WP_000233951	95.29	0
HP0111	Helicobacter pylori 26695	heat-inducible transcription repressor	NP_206911.1	Helicobacter pylori Shi417	heat-inducible transcription repressor	WP_000234050	97.1	0
HP0111	Helicobacter pylori 26695	heat-inducible transcription repressor	NP_206911.1	Helicobacter pylori Shi470	heat-inducible transcription repressor	WP_000233954	95.65	0
HP0111	Helicobacter pylori 26695	heat-inducible transcription repressor	NP_206911.1	Helicobacter pylori SJM180	heat-inducible transcription repressor	WP_000234001	93.48	0
HP0111	Helicobacter pylori 26695	heat-inducible transcription repressor	NP_206911.1	Helicobacter pylori SNT49	heat-inducible transcription repressor	WP_000234039	96.38	0
HP0111	Helicobacter pylori 26695	heat-inducible transcription repressor	NP_206911.1	Helicobacter pylori SouthAfrica20	hypothetical protein HPSA20_0129	AGT73372	81.88	0
HP0111	Helicobacter pylori 26695	heat-inducible transcription repressor	NP_206911.1	Helicobacter pylori SouthAfrica50	hypothetical protein HPSA50_1811	EQD89485	82.97	0
HP0111	Helicobacter pylori 26695	heat-inducible transcription repressor	NP_206911.1	Helicobacter pylori SouthAfrica7	heat-inducible transcription repressor	ADU84138	81.88	0
HP0111	Helicobacter pylori 26695	heat-inducible transcription repressor	NP_206911.1	Helicobacter pylori SS1	NA	NA	0	0
HP0111	Helicobacter pylori 26695	heat-inducible transcription repressor	NP_206911.1	Helicobacter pylori UM023	HrcA family transcriptional regulator	WP_021300985	96.38	0
HP0111	Helicobacter pylori 26695	heat-inducible transcription repressor	NP_206911.1	Helicobacter pylori UM032	heat-inducible transcription repressor	WP_015645542	96.01	0
HP0111	Helicobacter pylori 26695	heat-inducible transcription repressor	NP_206911.1	Helicobacter pylori UM037	heat-inducible transcription repressor	WP_015644700	93.48	0
HP0111	Helicobacter pylori 26695	heat-inducible transcription repressor	NP_206911.1	Helicobacter pylori UM038	HrcA family transcriptional regulator	WP_021301969	94.93	0
HP0111	Helicobacter pylori 26695	heat-inducible transcription repressor	NP_206911.1	Helicobacter pylori UM065	HrcA family transcriptional regulator	WP_021303230	95.29	0
HP0111	Helicobacter pylori 26695	heat-inducible transcription repressor	NP_206911.1	Helicobacter pylori UM066	heat-inducible transcription repressor	WP_015643274	94.2	0
HP0111	Helicobacter pylori 26695	heat-inducible transcription repressor	NP_206911.1	Helicobacter pylori UM067	HrcA family transcriptional regulator	WP_021304409	95.65	0
HP0111	Helicobacter pylori 26695	heat-inducible transcription repressor	NP_206911.1	Helicobacter pylori UM077	HrcA family transcriptional regulator	WP_021307184	96.38	0
HP0111	Helicobacter pylori 26695	heat-inducible transcription repressor	NP_206911.1	Helicobacter pylori UM084	HrcA family transcriptional regulator	WP_021305662	96.01	0
HP0111	Helicobacter pylori 26695	heat-inducible transcription repressor	NP_206911.1	Helicobacter pylori UM085	HrcA family transcriptional regulator	WP_021306569	95.29	0
HP0111	Helicobacter pylori 26695	heat-inducible transcription repressor	NP_206911.1	Helicobacter pylori UM111	HrcA family transcriptional regulator	WP_021308847	96.38	0
HP0111	Helicobacter pylori 26695	heat-inducible transcription repressor	NP_206911.1	Helicobacter pylori UM114	HrcA family transcriptional regulator	WP_021310268	96.74	0
HP0111	Helicobacter pylori 26695	heat-inducible transcription repressor	NP_206911.1	Helicobacter pylori UM298	heat-inducible transcription repressor	WP_015645542	96.01	0
HP0111	Helicobacter pylori 26695	heat-inducible transcription repressor	NP_206911.1	Helicobacter pylori UM299	heat-inducible transcription repressor	WP_015645542	96.01	0
HP0111	Helicobacter pylori 26695	heat-inducible transcription repressor	NP_206911.1	Helicobacter pylori UMB G1	putative heat-inducible transcription repressor hrcA	WP_001921621	95.29	0
HP0111	Helicobacter pylori 26695	heat-inducible transcription repressor	NP_206911.1	Helicobacter pylori v225d	Heat-inducible transcription repressor hrcA	ADI34219	88.41	0
HP0111	Helicobacter pylori 26695	heat-inducible transcription repressor	NP_206911.1	Helicobacter pylori X47-2AL	HrcA family transcriptional regulator	WP_023526883	97.83	0
HP0111	Helicobacter pylori 26695	heat-inducible transcription repressor	NP_206911.1	Helicobacter pylori XZ274	NA	NA	0	0
HP0111	Helicobacter pylori 26695	heat-inducible transcription repressor	NP_206911.1	Helicobacter rodentium	NA	NA	0	0
HP0111	Helicobacter pylori 26695	heat-inducible transcription repressor	NP_206911.1	Helicobacter saguini	hypothetical protein	WP_034570363	28.62	13
HP0111	Helicobacter pylori 26695	heat-inducible transcription repressor	NP_206911.1	Helicobacter sp CLO-3	hypothetical protein	WP_066458614	29.71	34
HP0111	Helicobacter pylori 26695	heat-inducible transcription repressor	NP_206911.1	Helicobacter sp MIT 01-6242	hypothetical protein	WP_066341353	30.43	23
HP0111	Helicobacter pylori 26695	heat-inducible transcription repressor	NP_206911.1	Helicobacter sp MIT 01-6451	HrcA family transcriptional regulator	WP_034362505	32.97	22
HP0111	Helicobacter pylori 26695	heat-inducible transcription repressor	NP_206911.1	Helicobacter sp MIT 03-1614	HrcA family transcriptional regulator	WP_011115507	32.61	22
HP0111	Helicobacter pylori 26695	heat-inducible transcription repressor	NP_206911.1	Helicobacter sp MIT 03-1616	HrcA family transcriptional regulator	WP_034326233	32.25	20
HP0111	Helicobacter pylori 26695	heat-inducible transcription repressor	NP_206911.1	Helicobacter sp MIT 05-5293	HrcA family transcriptional regulator	WP_034371395	32.25	14
HP0111	Helicobacter pylori 26695	heat-inducible transcription repressor	NP_206911.1	Helicobacter sp MIT 05-5294	NA	NA	0	0
HP0111	Helicobacter pylori 26695	heat-inducible transcription repressor	NP_206911.1	Helicobacter sp MIT 11-5569	NA	NA	0	0
HP0111	Helicobacter pylori 26695	heat-inducible transcription repressor	NP_206911.1	Helicobacter suis	HrcA family transcriptional regulator	WP_006565183	36.59	10
HP0111	Helicobacter pylori 26695	heat-inducible transcription repressor	NP_206911.1	Helicobacter suis HS1	heat-inducible transcription repressor	WP_006564744	36.59	10
HP0111	Helicobacter pylori 26695	heat-inducible transcription repressor	NP_206911.1	Helicobacter suis HS5	heat-inducible transcription repressor	WP_006565183	36.59	10
HP0111	Helicobacter pylori 26695	heat-inducible transcription repressor	NP_206911.1	Helicobacter trogontum	heat-inducible transcription repressor	WP_034347437	27.17	17
HP0111	Helicobacter pylori 26695	heat-inducible transcription repressor	NP_206911.1	Helicobacter typhlonius	HrcA family transcriptional regulator	WP_034326233	32.25	20
HP0111	Helicobacter pylori 26695	heat-inducible transcription repressor	NP_206911.1	Helicobacter winghamensis	NA	NA	0	0
HP0111	Helicobacter pylori 26695	heat-inducible transcription repressor	NP_206911.1	Helicobacter winghamensis ATCC BAA-430	NA	NA	0	0
HP0166	Helicobacter pylori 26695	response regulator OmpR	NP_206965.1	Helicobacter	MULTISPECIES: DNA-binding response regulator	WP_034548291	74.22	3
HP0166	Helicobacter pylori 26695	response regulator OmpR	NP_206965.1	Helicobacter acinonychis	DNA-binding response regulator	WP_011577301	95.11	0
HP0166	Helicobacter pylori 26695	response regulator OmpR	NP_206965.1	Helicobacter acinonychis str Sheeba	response regulator	WP_011577301	95.11	0
HP0166	Helicobacter pylori 26695	response regulator OmpR	NP_206965.1	Helicobacter ailurogastricus	DNA-binding response regulator	WP_053940769	79.11	2
HP0166	Helicobacter pylori 26695	response regulator OmpR	NP_206965.1	Helicobacter apodemus	DNA-binding response regulator	WP_034552932	64.44	3
HP0166	Helicobacter pylori 26695	response regulator OmpR	NP_206965.1	Helicobacter bilis	DNA-binding response regulator	WP_005219348	77.78	1
HP0166	Helicobacter pylori 26695	response regulator OmpR	NP_206965.1	Helicobacter bilis ATCC 43879	hypothetical protein HRAG_01598	WP_005219348	77.78	1
HP0166	Helicobacter pylori 26695	response regulator OmpR	NP_206965.1	Helicobacter bilis WiWa	two-component system, OmpR family, response regulator	WP_004083992	77.78	1
HP0166	Helicobacter pylori 26695	response regulator OmpR	NP_206965.1	Helicobacter bizzozeronii	DNA-binding response regulator	WP_013891015	82.67	4
HP0166	Helicobacter pylori 26695	response regulator OmpR	NP_206965.1	Helicobacter bizzozeronii CCUG 35545	RESPONSE REGULATOR OMPR	CCF81565	52.44	4
HP0166	Helicobacter pylori 26695	response regulator OmpR	NP_206965.1	Helicobacter bizzozeronii CIII-1	response regulator (ompR)	WP_013891015	82.67	4
HP0166	Helicobacter pylori 26695	response regulator OmpR	NP_206965.1	Helicobacter canadensis	DNA-binding response regulator	WP_006656507	63.11	9
HP0166	Helicobacter pylori 26695	response regulator OmpR	NP_206965.1	Helicobacter canadensis MIT 98-5491	response regulator	WP_006656507	63.11	9
HP0166	Helicobacter pylori 26695	response regulator OmpR	NP_206965.1	Helicobacter canis	DNA-binding response regulator	WP_023930304	73.78	0
HP0166	Helicobacter pylori 26695	response regulator OmpR	NP_206965.1	Helicobacter canis NCTC 12740	hypothetical protein HMPREF2087_01320	WP_023930304	73.78	0
HP0166	Helicobacter pylori 26695	response regulator OmpR	NP_206965.1	Helicobacter cetorum	DNA-binding response regulator	WP_014659147	95.11	0
HP0166	Helicobacter pylori 26695	response regulator OmpR	NP_206965.1	Helicobacter cetorum MIT 00-7128	response regulator	WP_014661592	88	0
HP0166	Helicobacter pylori 26695	response regulator OmpR	NP_206965.1	Helicobacter cetorum MIT 99-5656	response regulator	WP_014659147	95.11	0
HP0166	Helicobacter pylori 26695	response regulator OmpR	NP_206965.1	Helicobacter cinaedi	DNA-binding response regulator	WP_041321704	74.22	3
HP0166	Helicobacter pylori 26695	response regulator OmpR	NP_206965.1	Helicobacter cinaedi CCUG 18818 ATCC BAA-847	two-component system response regulator	BAM32488	72.44	3
HP0166	Helicobacter pylori 26695	response regulator OmpR	NP_206965.1	Helicobacter cinaedi PAGU611	two-component system response regulator	EFR47029	72.44	3
HP0166	Helicobacter pylori 26695	response regulator OmpR	NP_206965.1	Helicobacter felis	DNA-binding response regulator	WP_041302803	82.22	2
HP0166	Helicobacter pylori 26695	response regulator OmpR	NP_206965.1	Helicobacter felis ATCC 49179	two-component system, response regulator	CBY83020	80.89	2
HP0166	Helicobacter pylori 26695	response regulator OmpR	NP_206965.1	Helicobacter fennelliae	DNA-binding response regulator	WP_023948461	79.56	1
HP0166	Helicobacter pylori 26695	response regulator OmpR	NP_206965.1	Helicobacter fennelliae MRY12-0050	response Regulator OmpR	WP_023948461	79.56	1
HP0166	Helicobacter pylori 26695	response regulator OmpR	NP_206965.1	Helicobacter heilmannii	DNA-binding response regulator	WP_053825675	79.11	2
HP0166	Helicobacter pylori 26695	response regulator OmpR	NP_206965.1	Helicobacter heilmannii ASB14	response regulator (ompR)	CCM11498	77.78	2
HP0166	Helicobacter pylori 26695	response regulator OmpR	NP_206965.1	Helicobacter hepaticus	DNA-binding response regulator	WP_041309139	73.33	3
HP0166	Helicobacter pylori 26695	response regulator OmpR	NP_206965.1	Helicobacter hepaticus ATCC 51449	two-component system response regulator	AAP78205	71.56	3
HP0166	Helicobacter pylori 26695	response regulator OmpR	NP_206965.1	Helicobacter himalayensis	DNA-binding response regulator	WP_066389375	75.11	3
HP0166	Helicobacter pylori 26695	response regulator OmpR	NP_206965.1	Helicobacter jaachi	DNA-binding response regulator	WP_034353463	74.22	3
HP0166	Helicobacter pylori 26695	response regulator OmpR	NP_206965.1	Helicobacter macacae	DNA-binding response regulator	WP_034560967	74.67	5
HP0166	Helicobacter pylori 26695	response regulator OmpR	NP_206965.1	Helicobacter macacae MIT 99-5501	hypothetical protein HMPREF2086_00753	ETD24006	76	5
HP0166	Helicobacter pylori 26695	response regulator OmpR	NP_206965.1	Helicobacter magdeburgensis	chemotaxis protein CheY	WP_034548291	74.22	3
HP0166	Helicobacter pylori 26695	response regulator OmpR	NP_206965.1	Helicobacter muridarum	DNA-binding response regulator	WP_034559028	78.22	1
HP0166	Helicobacter pylori 26695	response regulator OmpR	NP_206965.1	Helicobacter mustelae	DNA-binding response regulator	WP_013023250	76.89	1
HP0166	Helicobacter pylori 26695	response regulator OmpR	NP_206965.1	Helicobacter mustelae 12198	putative two-component system, response regulator	WP_013023250	76.89	1
HP0166	Helicobacter pylori 26695	response regulator OmpR	NP_206965.1	Helicobacter pametensis	DNA-binding response regulator	WP_034584288	65.33	2
HP0166	Helicobacter pylori 26695	response regulator OmpR	NP_206965.1	Helicobacter pullorum	DNA-binding response regulator	WP_054198277	67.11	9
HP0166	Helicobacter pylori 26695	response regulator OmpR	NP_206965.1	Helicobacter pullorum MIT 98-5489	putative transcriptional regulatory protein OmpR	WP_005022401	66.67	9
HP0166	Helicobacter pylori 26695	response regulator OmpR	NP_206965.1	Helicobacter pylori	DNA-binding response regulator	WP_000573710	100	0
HP0166	Helicobacter pylori 26695	response regulator OmpR	NP_206965.1	Helicobacter pylori 2017	response regulator	WP_000573710	100	0
HP0166	Helicobacter pylori 26695	response regulator OmpR	NP_206965.1	Helicobacter pylori 2018	response regulator protein	WP_000573710	100	0
HP0166	Helicobacter pylori 26695	response regulator OmpR	NP_206965.1	Helicobacter pylori 26695	response regulator OmpR	WP_000573710	100	0
HP0166	Helicobacter pylori 26695	response regulator OmpR	NP_206965.1	Helicobacter pylori 26695-1	chemotaxis protein CheY	WP_042964660	99.56	0
HP0166	Helicobacter pylori 26695	response regulator OmpR	NP_206965.1	Helicobacter pylori 35A	response regulator receiver domain protein	WP_000573737	99.56	0
HP0166	Helicobacter pylori 26695	response regulator OmpR	NP_206965.1	Helicobacter pylori 51	response regulator	WP_000573710	100	0
HP0166	Helicobacter pylori 26695	response regulator OmpR	NP_206965.1	Helicobacter pylori 52	putative transcriptional regulator	WP_000573732	99.56	0
HP0166	Helicobacter pylori 26695	response regulator OmpR	NP_206965.1	Helicobacter pylori 83	response regulator receiver domain protein	WP_000573706	99.56	0
HP0166	Helicobacter pylori 26695	response regulator OmpR	NP_206965.1	Helicobacter pylori 908	response regulator	WP_000573710	100	0
HP0166	Helicobacter pylori 26695	response regulator OmpR	NP_206965.1	Helicobacter pylori 98-10	hypothetical protein HP9810_886g51	WP_000573738	99.56	0
HP0166	Helicobacter pylori 26695	response regulator OmpR	NP_206965.1	Helicobacter pylori A45	response regulator	WP_001916747	99.11	0
HP0166	Helicobacter pylori 26695	response regulator OmpR	NP_206965.1	Helicobacter pylori Aklavik117	response regulator	WP_000573699	99.56	0
HP0166	Helicobacter pylori 26695	response regulator OmpR	NP_206965.1	Helicobacter pylori Aklavik86	response regulator	WP_015087541	95.56	0
HP0166	Helicobacter pylori 26695	response regulator OmpR	NP_206965.1	Helicobacter pylori B128	hypothetical protein HPB128_3g45	WP_000573710	100	0
HP0166	Helicobacter pylori 26695	response regulator OmpR	NP_206965.1	Helicobacter pylori B38	Transcriptional regulator	WP_000573710	100	0
HP0166	Helicobacter pylori 26695	response regulator OmpR	NP_206965.1	Helicobacter pylori B8	two-component system, OmpR family, response regulator	WP_000573728	99.56	0
HP0166	Helicobacter pylori 26695	response regulator OmpR	NP_206965.1	Helicobacter pylori BM012A	RESPONSE REGULATOR OmpR	WP_000573732	99.56	0
HP0166	Helicobacter pylori 26695	response regulator OmpR	NP_206965.1	Helicobacter pylori BM012S	RESPONSE REGULATOR OmpR	WP_023600115	99.11	0
HP0166	Helicobacter pylori 26695	response regulator OmpR	NP_206965.1	Helicobacter pylori CCHI 33	putative TRANSCRIPTIONAL REGULATOR	WP_000573710	100	0
HP0166	Helicobacter pylori 26695	response regulator OmpR	NP_206965.1	Helicobacter pylori CG-IMSS-2012	chemotaxis protein CheY	WP_000573732	99.56	0
HP0166	Helicobacter pylori 26695	response regulator OmpR	NP_206965.1	Helicobacter pylori CPY1124	response regulator	WP_000573710	100	0
HP0166	Helicobacter pylori 26695	response regulator OmpR	NP_206965.1	Helicobacter pylori CPY1313	response regulator	EJB13787	54.22	0
HP0166	Helicobacter pylori 26695	response regulator OmpR	NP_206965.1	Helicobacter pylori CPY1662	putative TRANSCRIPTIONAL REGULATOR	WP_000573710	100	0
HP0166	Helicobacter pylori 26695	response regulator OmpR	NP_206965.1	Helicobacter pylori CPY1962	response regulator	WP_000573732	99.56	0
HP0166	Helicobacter pylori 26695	response regulator OmpR	NP_206965.1	Helicobacter pylori CPY3281	response regulator	WP_000573710	100	0
HP0166	Helicobacter pylori 26695	response regulator OmpR	NP_206965.1	Helicobacter pylori CPY6081	response regulator	WP_000573701	98.67	0
HP0166	Helicobacter pylori 26695	response regulator OmpR	NP_206965.1	Helicobacter pylori CPY6261	response regulator	WP_000573695	99.56	0
HP0166	Helicobacter pylori 26695	response regulator OmpR	NP_206965.1	Helicobacter pylori CPY6271	response regulator	WP_000573726	99.11	0
HP0166	Helicobacter pylori 26695	response regulator OmpR	NP_206965.1	Helicobacter pylori CPY6311	response regulator	WP_000573721	99.56	0
HP0166	Helicobacter pylori 26695	response regulator OmpR	NP_206965.1	Helicobacter pylori Cuz20	response regulator (ompR)	WP_000573700	99.11	0
HP0166	Helicobacter pylori 26695	response regulator OmpR	NP_206965.1	Helicobacter pylori ELS37	response regulator	WP_000573742	99.11	0
HP0166	Helicobacter pylori 26695	response regulator OmpR	NP_206965.1	Helicobacter pylori F16	response regulator	WP_000573710	100	0
HP0166	Helicobacter pylori 26695	response regulator OmpR	NP_206965.1	Helicobacter pylori F30	response regulator	WP_000573710	100	0
HP0166	Helicobacter pylori 26695	response regulator OmpR	NP_206965.1	Helicobacter pylori F32	response regulator	WP_000573710	100	0
HP0166	Helicobacter pylori 26695	response regulator OmpR	NP_206965.1	Helicobacter pylori F57	response regulator	WP_000573714	99.11	0
HP0166	Helicobacter pylori 26695	response regulator OmpR	NP_206965.1	Helicobacter pylori FD423	chemotaxis protein CheY	WP_000573717	99.56	0
HP0166	Helicobacter pylori 26695	response regulator OmpR	NP_206965.1	Helicobacter pylori FD430	chemotaxis protein CheY	WP_000573717	99.56	0
HP0166	Helicobacter pylori 26695	response regulator OmpR	NP_206965.1	Helicobacter pylori FD506	chemotaxis protein CheY	WP_000573722	99.56	0
HP0166	Helicobacter pylori 26695	response regulator OmpR	NP_206965.1	Helicobacter pylori FD535	chemotaxis protein CheY	WP_000573717	99.56	0
HP0166	Helicobacter pylori 26695	response regulator OmpR	NP_206965.1	Helicobacter pylori FD568	chemotaxis protein CheY	WP_000573710	100	0
HP0166	Helicobacter pylori 26695	response regulator OmpR	NP_206965.1	Helicobacter pylori FD577	chemotaxis protein CheY	WP_000573709	99.56	0
HP0166	Helicobacter pylori 26695	response regulator OmpR	NP_206965.1	Helicobacter pylori FD662	chemotaxis protein CheY	WP_000573745	99.11	0
HP0166	Helicobacter pylori 26695	response regulator OmpR	NP_206965.1	Helicobacter pylori FD703	chemotaxis protein CheY	WP_000573717	99.56	0
HP0166	Helicobacter pylori 26695	response regulator OmpR	NP_206965.1	Helicobacter pylori FD719	chemotaxis protein CheY	WP_000573717	99.56	0
HP0166	Helicobacter pylori 26695	response regulator OmpR	NP_206965.1	Helicobacter pylori G27	response regulator	WP_000573713	99.56	0
HP0166	Helicobacter pylori 26695	response regulator OmpR	NP_206965.1	Helicobacter pylori GAM100Ai	putative response regulator ArlR	WP_000573710	100	0
HP0166	Helicobacter pylori 26695	response regulator OmpR	NP_206965.1	Helicobacter pylori GAM101Biv	putative response regulator ArlR	WP_000573710	100	0
HP0166	Helicobacter pylori 26695	response regulator OmpR	NP_206965.1	Helicobacter pylori GAM103Bi	putative response regulator ArlR	WP_000573710	100	0
HP0166	Helicobacter pylori 26695	response regulator OmpR	NP_206965.1	Helicobacter pylori GAM105Ai	putative response regulator ArlR	WP_000573710	100	0
HP0166	Helicobacter pylori 26695	response regulator OmpR	NP_206965.1	Helicobacter pylori GAM112Ai	putative response regulator ArlR	WP_000573710	100	0
HP0166	Helicobacter pylori 26695	response regulator OmpR	NP_206965.1	Helicobacter pylori GAM114Ai	putative response regulator ArlR	WP_000573710	100	0
HP0166	Helicobacter pylori 26695	response regulator OmpR	NP_206965.1	Helicobacter pylori GAM115Ai	putative response regulator ArlR	WP_001933393	99.56	0
HP0166	Helicobacter pylori 26695	response regulator OmpR	NP_206965.1	Helicobacter pylori GAM117Ai	putative response regulator ArlR	WP_000573710	100	0
HP0166	Helicobacter pylori 26695	response regulator OmpR	NP_206965.1	Helicobacter pylori GAM118Bi	putative response regulator ArlR	WP_000573710	100	0
HP0166	Helicobacter pylori 26695	response regulator OmpR	NP_206965.1	Helicobacter pylori GAM119Bi	putative response regulator ArlR	WP_000573710	100	0
HP0166	Helicobacter pylori 26695	response regulator OmpR	NP_206965.1	Helicobacter pylori GAM120Ai	putative response regulator ArlR	WP_000573710	100	0
HP0166	Helicobacter pylori 26695	response regulator OmpR	NP_206965.1	Helicobacter pylori GAM121Aii	putative response regulator ArlR	WP_000573710	100	0
HP0166	Helicobacter pylori 26695	response regulator OmpR	NP_206965.1	Helicobacter pylori GAM201Ai	putative response regulator ArlR	WP_001934315	99.56	0
HP0166	Helicobacter pylori 26695	response regulator OmpR	NP_206965.1	Helicobacter pylori GAM210Bi	putative response regulator ArlR	WP_000573710	100	0
HP0166	Helicobacter pylori 26695	response regulator OmpR	NP_206965.1	Helicobacter pylori GAM231Ai	putative response regulator ArlR	WP_000573717	99.56	0
HP0166	Helicobacter pylori 26695	response regulator OmpR	NP_206965.1	Helicobacter pylori GAM239Bi	putative response regulator ArlR	WP_001943317	99.11	0
HP0166	Helicobacter pylori 26695	response regulator OmpR	NP_206965.1	Helicobacter pylori GAM244Ai	putative response regulator ArlR	WP_000573710	100	0
HP0166	Helicobacter pylori 26695	response regulator OmpR	NP_206965.1	Helicobacter pylori GAM245Ai	putative response regulator ArlR	WP_000573710	100	0
HP0166	Helicobacter pylori 26695	response regulator OmpR	NP_206965.1	Helicobacter pylori GAM246Ai	putative response regulator ArlR	WP_000573710	100	0
HP0166	Helicobacter pylori 26695	response regulator OmpR	NP_206965.1	Helicobacter pylori GAM249T	putative response regulator ArlR	WP_000573710	100	0
HP0166	Helicobacter pylori 26695	response regulator OmpR	NP_206965.1	Helicobacter pylori GAM250AFi	putative response regulator ArlR	WP_000573710	100	0
HP0166	Helicobacter pylori 26695	response regulator OmpR	NP_206965.1	Helicobacter pylori GAM250T	putative response regulator ArlR	WP_000573710	100	0
HP0166	Helicobacter pylori 26695	response regulator OmpR	NP_206965.1	Helicobacter pylori GAM252Bi	putative response regulator ArlR	WP_000573710	100	0
HP0166	Helicobacter pylori 26695	response regulator OmpR	NP_206965.1	Helicobacter pylori GAM252T	putative response regulator ArlR	WP_000573710	100	0
HP0166	Helicobacter pylori 26695	response regulator OmpR	NP_206965.1	Helicobacter pylori GAM254Ai	putative response regulator ArlR	WP_000573710	100	0
HP0166	Helicobacter pylori 26695	response regulator OmpR	NP_206965.1	Helicobacter pylori GAM260ASi	putative response regulator ArlR	WP_000573710	100	0
HP0166	Helicobacter pylori 26695	response regulator OmpR	NP_206965.1	Helicobacter pylori GAM260Bi	putative response regulator ArlR	WP_000573710	100	0
HP0166	Helicobacter pylori 26695	response regulator OmpR	NP_206965.1	Helicobacter pylori GAM260BSi	putative response regulator ArlR	WP_000573710	100	0
HP0166	Helicobacter pylori 26695	response regulator OmpR	NP_206965.1	Helicobacter pylori GAM263BFi	putative response regulator ArlR	WP_000573710	100	0
HP0166	Helicobacter pylori 26695	response regulator OmpR	NP_206965.1	Helicobacter pylori GAM264Ai	putative response regulator ArlR	WP_000573717	99.56	0
HP0166	Helicobacter pylori 26695	response regulator OmpR	NP_206965.1	Helicobacter pylori GAM265BSii	putative response regulator ArlR	WP_000573710	100	0
HP0166	Helicobacter pylori 26695	response regulator OmpR	NP_206965.1	Helicobacter pylori GAM268Bii	putative response regulator ArlR	WP_000573710	100	0
HP0166	Helicobacter pylori 26695	response regulator OmpR	NP_206965.1	Helicobacter pylori GAM270ASi	putative response regulator ArlR	WP_000573710	100	0
HP0166	Helicobacter pylori 26695	response regulator OmpR	NP_206965.1	Helicobacter pylori GAM42Ai	putative response regulator ArlR	WP_000573710	100	0
HP0166	Helicobacter pylori 26695	response regulator OmpR	NP_206965.1	Helicobacter pylori GAM71Ai	putative response regulator ArlR	WP_000573717	99.56	0
HP0166	Helicobacter pylori 26695	response regulator OmpR	NP_206965.1	Helicobacter pylori GAM80Ai	putative response regulator ArlR	WP_001963501	99.56	0
HP0166	Helicobacter pylori 26695	response regulator OmpR	NP_206965.1	Helicobacter pylori GAM83Bi	putative response regulator ArlR	WP_000573710	100	0
HP0166	Helicobacter pylori 26695	response regulator OmpR	NP_206965.1	Helicobacter pylori GAM83T	putative response regulator ArlR	WP_000573710	100	0
HP0166	Helicobacter pylori 26695	response regulator OmpR	NP_206965.1	Helicobacter pylori GAM93Bi	putative response regulator ArlR	WP_000573710	100	0
HP0166	Helicobacter pylori 26695	response regulator OmpR	NP_206965.1	Helicobacter pylori GAM96Ai	putative response regulator ArlR	WP_000573717	99.56	0
HP0166	Helicobacter pylori 26695	response regulator OmpR	NP_206965.1	Helicobacter pylori Gambia94/24	Transcriptional regulator	WP_000573710	100	0
HP0166	Helicobacter pylori 26695	response regulator OmpR	NP_206965.1	Helicobacter pylori GAMchJs106B	putative response regulator ArlR	WP_000573710	100	0
HP0166	Helicobacter pylori 26695	response regulator OmpR	NP_206965.1	Helicobacter pylori GAMchJs114i	putative response regulator ArlR	WP_000573717	99.56	0
HP0166	Helicobacter pylori 26695	response regulator OmpR	NP_206965.1	Helicobacter pylori GAMchJs117Ai	putative response regulator ArlR	WP_000573717	99.56	0
HP0166	Helicobacter pylori 26695	response regulator OmpR	NP_206965.1	Helicobacter pylori GAMchJs124i	putative response regulator ArlR	WP_000573710	100	0
HP0166	Helicobacter pylori 26695	response regulator OmpR	NP_206965.1	Helicobacter pylori GAMchJs136i	putative response regulator ArlR	WP_000573710	100	0
HP0166	Helicobacter pylori 26695	response regulator OmpR	NP_206965.1	Helicobacter pylori GC26	chemotaxis protein CheY	WP_000573710	100	0
HP0166	Helicobacter pylori 26695	response regulator OmpR	NP_206965.1	Helicobacter pylori HP116Bi	putative response regulator ArlR	WP_000573710	100	0
HP0166	Helicobacter pylori 26695	response regulator OmpR	NP_206965.1	Helicobacter pylori HP250AFii	putative response regulator ArlR	WP_000573710	100	0
HP0166	Helicobacter pylori 26695	response regulator OmpR	NP_206965.1	Helicobacter pylori HP250AFiii	putative response regulator ArlR	WP_000573710	100	0
HP0166	Helicobacter pylori 26695	response regulator OmpR	NP_206965.1	Helicobacter pylori HP250AFiV	putative response regulator ArlR	WP_000573710	100	0
HP0166	Helicobacter pylori 26695	response regulator OmpR	NP_206965.1	Helicobacter pylori HP250ASi	putative response regulator ArlR	WP_000573710	100	0
HP0166	Helicobacter pylori 26695	response regulator OmpR	NP_206965.1	Helicobacter pylori HP250ASii	putative response regulator ArlR	WP_000573710	100	0
HP0166	Helicobacter pylori 26695	response regulator OmpR	NP_206965.1	Helicobacter pylori HP250BFi	putative response regulator ArlR	WP_000573710	100	0
HP0166	Helicobacter pylori 26695	response regulator OmpR	NP_206965.1	Helicobacter pylori HP250BFii	putative response regulator ArlR	WP_000573710	100	0
HP0166	Helicobacter pylori 26695	response regulator OmpR	NP_206965.1	Helicobacter pylori HP250BFiii	putative response regulator ArlR	WP_000573710	100	0
HP0166	Helicobacter pylori 26695	response regulator OmpR	NP_206965.1	Helicobacter pylori HP250BFiV	putative response regulator ArlR	WP_000573710	100	0
HP0166	Helicobacter pylori 26695	response regulator OmpR	NP_206965.1	Helicobacter pylori HP250BSi	putative response regulator ArlR	WP_000573710	100	0
HP0166	Helicobacter pylori 26695	response regulator OmpR	NP_206965.1	Helicobacter pylori HP260AFi	putative response regulator ArlR	WP_000573710	100	0
HP0166	Helicobacter pylori 26695	response regulator OmpR	NP_206965.1	Helicobacter pylori HP260AFii	putative response regulator ArlR	WP_000573710	100	0
HP0166	Helicobacter pylori 26695	response regulator OmpR	NP_206965.1	Helicobacter pylori HP260ASii	putative response regulator ArlR	WP_000573710	100	0
HP0166	Helicobacter pylori 26695	response regulator OmpR	NP_206965.1	Helicobacter pylori HP260BFii	putative response regulator ArlR	WP_000573710	100	0
HP0166	Helicobacter pylori 26695	response regulator OmpR	NP_206965.1	Helicobacter pylori HP260Bi	putative response regulator ArlR	WP_000573710	100	0
HP0166	Helicobacter pylori 26695	response regulator OmpR	NP_206965.1	Helicobacter pylori Hp A-11	putative TRANSCRIPTIONAL REGULATOR	WP_000573732	99.56	0
HP0166	Helicobacter pylori 26695	response regulator OmpR	NP_206965.1	Helicobacter pylori Hp A-14	response regulator	WP_000573710	100	0
HP0166	Helicobacter pylori 26695	response regulator OmpR	NP_206965.1	Helicobacter pylori Hp A-16	response regulator	WP_000573710	100	0
HP0166	Helicobacter pylori 26695	response regulator OmpR	NP_206965.1	Helicobacter pylori Hp A-17	response regulator	WP_000573736	99.56	0
HP0166	Helicobacter pylori 26695	response regulator OmpR	NP_206965.1	Helicobacter pylori Hp A-20	response regulator	WP_000573710	100	0
HP0166	Helicobacter pylori 26695	response regulator OmpR	NP_206965.1	Helicobacter pylori Hp A-26	response regulator	WP_000573710	100	0
HP0166	Helicobacter pylori 26695	response regulator OmpR	NP_206965.1	Helicobacter pylori Hp A-27	response regulator	WP_000573717	99.56	0
HP0166	Helicobacter pylori 26695	response regulator OmpR	NP_206965.1	Helicobacter pylori Hp A-4	response regulator	WP_000573717	99.56	0
HP0166	Helicobacter pylori 26695	response regulator OmpR	NP_206965.1	Helicobacter pylori Hp A-5	response regulator	WP_000573744	99.56	0
HP0166	Helicobacter pylori 26695	response regulator OmpR	NP_206965.1	Helicobacter pylori Hp A-6	response regulator	WP_000573712	99.56	0
HP0166	Helicobacter pylori 26695	response regulator OmpR	NP_206965.1	Helicobacter pylori Hp A-8	response regulator	WP_000573720	99.56	0
HP0166	Helicobacter pylori 26695	response regulator OmpR	NP_206965.1	Helicobacter pylori Hp A-9	response regulator	WP_000573697	99.56	0
HP0166	Helicobacter pylori 26695	response regulator OmpR	NP_206965.1	Helicobacter pylori Hp H-1	putative TRANSCRIPTIONAL REGULATOR	WP_001922807	99.56	0
HP0166	Helicobacter pylori 26695	response regulator OmpR	NP_206965.1	Helicobacter pylori Hp H-10	response regulator	WP_000573710	100	0
HP0166	Helicobacter pylori 26695	response regulator OmpR	NP_206965.1	Helicobacter pylori Hp H-11	response regulator	WP_000573732	99.56	0
HP0166	Helicobacter pylori 26695	response regulator OmpR	NP_206965.1	Helicobacter pylori Hp H-16	response regulator	WP_000573710	100	0
HP0166	Helicobacter pylori 26695	response regulator OmpR	NP_206965.1	Helicobacter pylori Hp H-18	response regulator	WP_000573710	100	0
HP0166	Helicobacter pylori 26695	response regulator OmpR	NP_206965.1	Helicobacter pylori Hp H-19	response regulator	WP_000573746	99.56	0
HP0166	Helicobacter pylori 26695	response regulator OmpR	NP_206965.1	Helicobacter pylori Hp H-21	response regulator	WP_000573699	99.56	0
HP0166	Helicobacter pylori 26695	response regulator OmpR	NP_206965.1	Helicobacter pylori Hp H-23	response regulator	WP_000573710	100	0
HP0166	Helicobacter pylori 26695	response regulator OmpR	NP_206965.1	Helicobacter pylori Hp H-24	response regulator	WP_000573717	99.56	0
HP0166	Helicobacter pylori 26695	response regulator OmpR	NP_206965.1	Helicobacter pylori Hp H-24b	response regulator	WP_000573741	99.11	0
HP0166	Helicobacter pylori 26695	response regulator OmpR	NP_206965.1	Helicobacter pylori Hp H-24c	response regulator	WP_000573717	99.56	0
HP0166	Helicobacter pylori 26695	response regulator OmpR	NP_206965.1	Helicobacter pylori Hp H-27	response regulator	WP_000573710	100	0
HP0166	Helicobacter pylori 26695	response regulator OmpR	NP_206965.1	Helicobacter pylori Hp H-28	response regulator	WP_000573710	100	0
HP0166	Helicobacter pylori 26695	response regulator OmpR	NP_206965.1	Helicobacter pylori Hp H-29	response regulator	WP_000573717	99.56	0
HP0166	Helicobacter pylori 26695	response regulator OmpR	NP_206965.1	Helicobacter pylori Hp H-3	response regulator	WP_000573710	100	0
HP0166	Helicobacter pylori 26695	response regulator OmpR	NP_206965.1	Helicobacter pylori Hp H-30	response regulator	WP_000573710	100	0
HP0166	Helicobacter pylori 26695	response regulator OmpR	NP_206965.1	Helicobacter pylori Hp H-34	response regulator	WP_000573717	99.56	0
HP0166	Helicobacter pylori 26695	response regulator OmpR	NP_206965.1	Helicobacter pylori Hp H-36	response regulator	WP_000573702	99.11	0
HP0166	Helicobacter pylori 26695	response regulator OmpR	NP_206965.1	Helicobacter pylori Hp H-4	response regulator	WP_000573710	100	0
HP0166	Helicobacter pylori 26695	response regulator OmpR	NP_206965.1	Helicobacter pylori Hp H-41	response regulator	WP_000573710	100	0
HP0166	Helicobacter pylori 26695	response regulator OmpR	NP_206965.1	Helicobacter pylori Hp H-42	response regulator	WP_000573699	99.56	0
HP0166	Helicobacter pylori 26695	response regulator OmpR	NP_206965.1	Helicobacter pylori Hp H-43	response regulator	WP_000573732	99.56	0
HP0166	Helicobacter pylori 26695	response regulator OmpR	NP_206965.1	Helicobacter pylori Hp H-44	response regulator	WP_000573710	100	0
HP0166	Helicobacter pylori 26695	response regulator OmpR	NP_206965.1	Helicobacter pylori Hp H-45	response regulator	WP_000573732	99.56	0
HP0166	Helicobacter pylori 26695	response regulator OmpR	NP_206965.1	Helicobacter pylori Hp H-5b	response regulator	WP_000573704	98.67	0
HP0166	Helicobacter pylori 26695	response regulator OmpR	NP_206965.1	Helicobacter pylori Hp H-6	response regulator	WP_000573710	100	0
HP0166	Helicobacter pylori 26695	response regulator OmpR	NP_206965.1	Helicobacter pylori Hp H-9	response regulator	WP_000573717	99.56	0
HP0166	Helicobacter pylori 26695	response regulator OmpR	NP_206965.1	Helicobacter pylori Hp M1	response regulator	WP_000573717	99.56	0
HP0166	Helicobacter pylori 26695	response regulator OmpR	NP_206965.1	Helicobacter pylori Hp M2	response regulator	WP_000573717	99.56	0
HP0166	Helicobacter pylori 26695	response regulator OmpR	NP_206965.1	Helicobacter pylori Hp M3	response regulator	WP_000573717	99.56	0
HP0166	Helicobacter pylori 26695	response regulator OmpR	NP_206965.1	Helicobacter pylori Hp M4	response regulator	WP_000573717	99.56	0
HP0166	Helicobacter pylori 26695	response regulator OmpR	NP_206965.1	Helicobacter pylori Hp M5	response regulator	WP_000573717	99.56	0
HP0166	Helicobacter pylori 26695	response regulator OmpR	NP_206965.1	Helicobacter pylori Hp M6	response regulator	WP_000573717	99.56	0
HP0166	Helicobacter pylori 26695	response regulator OmpR	NP_206965.1	Helicobacter pylori Hp M9	response regulator	WP_000573717	99.56	0
HP0166	Helicobacter pylori 26695	response regulator OmpR	NP_206965.1	Helicobacter pylori Hp P-1	response regulator	WP_000573710	100	0
HP0166	Helicobacter pylori 26695	response regulator OmpR	NP_206965.1	Helicobacter pylori Hp P-11	response regulator	WP_000573697	99.56	0
HP0166	Helicobacter pylori 26695	response regulator OmpR	NP_206965.1	Helicobacter pylori Hp P-11b	response regulator	WP_000573697	99.56	0
HP0166	Helicobacter pylori 26695	response regulator OmpR	NP_206965.1	Helicobacter pylori Hp P-13	response regulator	WP_000573703	99.11	0
HP0166	Helicobacter pylori 26695	response regulator OmpR	NP_206965.1	Helicobacter pylori Hp P-13b	response regulator	WP_000573703	99.11	0
HP0166	Helicobacter pylori 26695	response regulator OmpR	NP_206965.1	Helicobacter pylori Hp P-15	response regulator	WP_000573710	100	0
HP0166	Helicobacter pylori 26695	response regulator OmpR	NP_206965.1	Helicobacter pylori Hp P-15b	response regulator	WP_000573710	100	0
HP0166	Helicobacter pylori 26695	response regulator OmpR	NP_206965.1	Helicobacter pylori Hp P-16	response regulator	WP_000573732	99.56	0
HP0166	Helicobacter pylori 26695	response regulator OmpR	NP_206965.1	Helicobacter pylori Hp P-1b	response regulator	WP_000573710	100	0
HP0166	Helicobacter pylori 26695	response regulator OmpR	NP_206965.1	Helicobacter pylori Hp P-2	response regulator	WP_000573710	100	0
HP0166	Helicobacter pylori 26695	response regulator OmpR	NP_206965.1	Helicobacter pylori Hp P-23	response regulator	WP_000573733	99.11	0
HP0166	Helicobacter pylori 26695	response regulator OmpR	NP_206965.1	Helicobacter pylori Hp P-25	response regulator	WP_000573723	98.22	0
HP0166	Helicobacter pylori 26695	response regulator OmpR	NP_206965.1	Helicobacter pylori Hp P-25c	response regulator	WP_000573724	98.67	0
HP0166	Helicobacter pylori 26695	response regulator OmpR	NP_206965.1	Helicobacter pylori Hp P-25d	response regulator	WP_000573724	98.67	0
HP0166	Helicobacter pylori 26695	response regulator OmpR	NP_206965.1	Helicobacter pylori Hp P-26	response regulator	WP_000573710	100	0
HP0166	Helicobacter pylori 26695	response regulator OmpR	NP_206965.1	Helicobacter pylori Hp P-28b	response regulator	WP_000573732	99.56	0
HP0166	Helicobacter pylori 26695	response regulator OmpR	NP_206965.1	Helicobacter pylori Hp P-2b	response regulator	WP_000573707	99.56	0
HP0166	Helicobacter pylori 26695	response regulator OmpR	NP_206965.1	Helicobacter pylori Hp P-3	response regulator	WP_000573736	99.56	0
HP0166	Helicobacter pylori 26695	response regulator OmpR	NP_206965.1	Helicobacter pylori Hp P-30	response regulator	WP_000573734	98.67	0
HP0166	Helicobacter pylori 26695	response regulator OmpR	NP_206965.1	Helicobacter pylori Hp P-3b	response regulator	WP_000573736	99.56	0
HP0166	Helicobacter pylori 26695	response regulator OmpR	NP_206965.1	Helicobacter pylori Hp P-4	response regulator	WP_000573710	100	0
HP0166	Helicobacter pylori 26695	response regulator OmpR	NP_206965.1	Helicobacter pylori Hp P-41	response regulator	WP_000573710	100	0
HP0166	Helicobacter pylori 26695	response regulator OmpR	NP_206965.1	Helicobacter pylori Hp P-4c	response regulator	WP_000573740	99.56	0
HP0166	Helicobacter pylori 26695	response regulator OmpR	NP_206965.1	Helicobacter pylori Hp P-4d	response regulator	WP_000573710	100	0
HP0166	Helicobacter pylori 26695	response regulator OmpR	NP_206965.1	Helicobacter pylori Hp P-62	response regulator	WP_000573710	100	0
HP0166	Helicobacter pylori 26695	response regulator OmpR	NP_206965.1	Helicobacter pylori Hp P-74	response regulator	WP_000573710	100	0
HP0166	Helicobacter pylori 26695	response regulator OmpR	NP_206965.1	Helicobacter pylori Hp P-8	response regulator	WP_000573719	99.11	0
HP0166	Helicobacter pylori 26695	response regulator OmpR	NP_206965.1	Helicobacter pylori Hp P-8b	response regulator	WP_000573719	99.11	0
HP0166	Helicobacter pylori 26695	response regulator OmpR	NP_206965.1	Helicobacter pylori HPAG1	response regulator	WP_000573732	99.56	0
HP0166	Helicobacter pylori 26695	response regulator OmpR	NP_206965.1	Helicobacter pylori HUP-B14	response regulator	WP_000573732	99.56	0
HP0166	Helicobacter pylori 26695	response regulator OmpR	NP_206965.1	Helicobacter pylori India7	Transcriptional regulator	WP_000573710	100	0
HP0166	Helicobacter pylori 26695	response regulator OmpR	NP_206965.1	Helicobacter pylori J166	chemotaxis protein CheY	WP_000573710	100	0
HP0166	Helicobacter pylori 26695	response regulator OmpR	NP_206965.1	Helicobacter pylori J99	putative TRANSCRIPTIONAL REGULATOR	WP_000573696	99.56	0
HP0166	Helicobacter pylori 26695	response regulator OmpR	NP_206965.1	Helicobacter pylori Lithuania75	Transcriptional regulator	WP_000573725	99.56	0
HP0166	Helicobacter pylori 26695	response regulator OmpR	NP_206965.1	Helicobacter pylori NCTC 11637 CCUG 17874 ATCC 43504	response regulator OmpR	WP_000573716	99.56	0
HP0166	Helicobacter pylori 26695	response regulator OmpR	NP_206965.1	Helicobacter pylori NQ4044	response regulator	WP_000573710	100	0
HP0166	Helicobacter pylori 26695	response regulator OmpR	NP_206965.1	Helicobacter pylori NQ4053	response regulator	WP_000573710	100	0
HP0166	Helicobacter pylori 26695	response regulator OmpR	NP_206965.1	Helicobacter pylori NQ4076	response regulator	WP_000573710	100	0
HP0166	Helicobacter pylori 26695	response regulator OmpR	NP_206965.1	Helicobacter pylori NQ4099	response regulator	WP_000573710	100	0
HP0166	Helicobacter pylori 26695	response regulator OmpR	NP_206965.1	Helicobacter pylori NQ4110	response regulator	WP_000573710	100	0
HP0166	Helicobacter pylori 26695	response regulator OmpR	NP_206965.1	Helicobacter pylori NQ4161	response regulator	WP_000573710	100	0
HP0166	Helicobacter pylori 26695	response regulator OmpR	NP_206965.1	Helicobacter pylori NQ4200	response regulator	WP_000573732	99.56	0
HP0166	Helicobacter pylori 26695	response regulator OmpR	NP_206965.1	Helicobacter pylori NQ4216	response regulator	WP_000573705	99.56	0
HP0166	Helicobacter pylori 26695	response regulator OmpR	NP_206965.1	Helicobacter pylori NQ4228	response regulator	WP_000573732	99.56	0
HP0166	Helicobacter pylori 26695	response regulator OmpR	NP_206965.1	Helicobacter pylori NY40	transcriptional regulator	WP_041050573	99.56	0
HP0166	Helicobacter pylori 26695	response regulator OmpR	NP_206965.1	Helicobacter pylori OK113	response regulator	WP_015427393	98.67	0
HP0166	Helicobacter pylori 26695	response regulator OmpR	NP_206965.1	Helicobacter pylori OK310	response regulator	WP_015428601	99.11	0
HP0166	Helicobacter pylori 26695	response regulator OmpR	NP_206965.1	Helicobacter pylori oki102	chemotaxis protein CheY	WP_000573717	99.56	0
HP0166	Helicobacter pylori 26695	response regulator OmpR	NP_206965.1	Helicobacter pylori oki112	chemotaxis protein CheY	WP_015428601	99.11	0
HP0166	Helicobacter pylori 26695	response regulator OmpR	NP_206965.1	Helicobacter pylori oki128	chemotaxis protein CheY	WP_025287809	99.56	0
HP0166	Helicobacter pylori 26695	response regulator OmpR	NP_206965.1	Helicobacter pylori oki154	chemotaxis protein CheY	WP_025366689	99.56	0
HP0166	Helicobacter pylori 26695	response regulator OmpR	NP_206965.1	Helicobacter pylori oki422	chemotaxis protein CheY	WP_000573710	100	0
HP0166	Helicobacter pylori 26695	response regulator OmpR	NP_206965.1	Helicobacter pylori oki673	chemotaxis protein CheY	WP_025313588	99.11	0
HP0166	Helicobacter pylori 26695	response regulator OmpR	NP_206965.1	Helicobacter pylori oki828	chemotaxis protein CheY	WP_025222433	99.56	0
HP0166	Helicobacter pylori 26695	response regulator OmpR	NP_206965.1	Helicobacter pylori oki898	chemotaxis protein CheY	WP_000573710	100	0
HP0166	Helicobacter pylori 26695	response regulator OmpR	NP_206965.1	Helicobacter pylori P12	response regulator	WP_000573729	99.11	0
HP0166	Helicobacter pylori 26695	response regulator OmpR	NP_206965.1	Helicobacter pylori PeCan18	Transcriptional regulator	WP_000573710	100	0
HP0166	Helicobacter pylori 26695	response regulator OmpR	NP_206965.1	Helicobacter pylori PeCan4	Transcriptional regulator	WP_000573710	100	0
HP0166	Helicobacter pylori 26695	response regulator OmpR	NP_206965.1	Helicobacter pylori Puno120	response regulator	WP_000573699	99.56	0
HP0166	Helicobacter pylori 26695	response regulator OmpR	NP_206965.1	Helicobacter pylori Puno135	response regulator	WP_000573730	98.22	0
HP0166	Helicobacter pylori 26695	response regulator OmpR	NP_206965.1	Helicobacter pylori PZ5004	chemotaxis protein CheY	WP_000573710	100	0
HP0166	Helicobacter pylori 26695	response regulator OmpR	NP_206965.1	Helicobacter pylori PZ5024	chemotaxis protein CheY	WP_000573710	100	0
HP0166	Helicobacter pylori 26695	response regulator OmpR	NP_206965.1	Helicobacter pylori PZ5026	chemotaxis protein CheY	WP_000573710	100	0
HP0166	Helicobacter pylori 26695	response regulator OmpR	NP_206965.1	Helicobacter pylori PZ5056	chemotaxis protein CheY	WP_000573710	100	0
HP0166	Helicobacter pylori 26695	response regulator OmpR	NP_206965.1	Helicobacter pylori PZ5080	chemotaxis protein CheY	WP_000573696	99.56	0
HP0166	Helicobacter pylori 26695	response regulator OmpR	NP_206965.1	Helicobacter pylori PZ5086	chemotaxis protein CheY	WP_000573717	99.56	0
HP0166	Helicobacter pylori 26695	response regulator OmpR	NP_206965.1	Helicobacter pylori R018c	putative TRANSCRIPTIONAL REGULATOR	WP_000573731	99.11	0
HP0166	Helicobacter pylori 26695	response regulator OmpR	NP_206965.1	Helicobacter pylori R030b	putative TRANSCRIPTIONAL REGULATOR	WP_000573710	100	0
HP0166	Helicobacter pylori 26695	response regulator OmpR	NP_206965.1	Helicobacter pylori R036d	putative TRANSCRIPTIONAL REGULATOR	WP_000573710	100	0
HP0166	Helicobacter pylori 26695	response regulator OmpR	NP_206965.1	Helicobacter pylori R037c	putative TRANSCRIPTIONAL REGULATOR	WP_000573743	98.67	0
HP0166	Helicobacter pylori 26695	response regulator OmpR	NP_206965.1	Helicobacter pylori R038b	putative TRANSCRIPTIONAL REGULATOR	EKE93026	97.33	0
HP0166	Helicobacter pylori 26695	response regulator OmpR	NP_206965.1	Helicobacter pylori R046Wa	putative TRANSCRIPTIONAL REGULATOR	WP_000573732	99.56	0
HP0166	Helicobacter pylori 26695	response regulator OmpR	NP_206965.1	Helicobacter pylori R055a	putative TRANSCRIPTIONAL REGULATOR	WP_000573710	100	0
HP0166	Helicobacter pylori 26695	response regulator OmpR	NP_206965.1	Helicobacter pylori R056a	putative TRANSCRIPTIONAL REGULATOR	WP_000573731	99.11	0
HP0166	Helicobacter pylori 26695	response regulator OmpR	NP_206965.1	Helicobacter pylori R32b	putative TRANSCRIPTIONAL REGULATOR	WP_000573732	99.56	0
HP0166	Helicobacter pylori 26695	response regulator OmpR	NP_206965.1	Helicobacter pylori Rif1	response regulator	WP_000573710	100	0
HP0166	Helicobacter pylori 26695	response regulator OmpR	NP_206965.1	Helicobacter pylori Rif2	response regulator	WP_000573710	100	0
HP0166	Helicobacter pylori 26695	response regulator OmpR	NP_206965.1	Helicobacter pylori Sat464	response regulator (ompR)	WP_000573718	99.11	0
HP0166	Helicobacter pylori 26695	response regulator OmpR	NP_206965.1	Helicobacter pylori Shi112	response regulator OmpR	WP_000573717	99.56	0
HP0166	Helicobacter pylori 26695	response regulator OmpR	NP_206965.1	Helicobacter pylori Shi169	response regulator OmpR	WP_000573735	98.22	0
HP0166	Helicobacter pylori 26695	response regulator OmpR	NP_206965.1	Helicobacter pylori Shi417	response regulator OmpR	WP_000573717	99.56	0
HP0166	Helicobacter pylori 26695	response regulator OmpR	NP_206965.1	Helicobacter pylori Shi470	response regulator (ompR)	WP_000573717	99.56	0
HP0166	Helicobacter pylori 26695	response regulator OmpR	NP_206965.1	Helicobacter pylori SJM180	Transcriptional regulator	WP_000573710	100	0
HP0166	Helicobacter pylori 26695	response regulator OmpR	NP_206965.1	Helicobacter pylori SNT49	response regulator (ompR)	WP_000573739	99.11	0
HP0166	Helicobacter pylori 26695	response regulator OmpR	NP_206965.1	Helicobacter pylori SouthAfrica20	two-component transcriptional regulatory family protein	WP_020971847	99.56	0
HP0166	Helicobacter pylori 26695	response regulator OmpR	NP_206965.1	Helicobacter pylori SouthAfrica50	two-component transcriptional regulatory family protein	EQD89420	98.22	0
HP0166	Helicobacter pylori 26695	response regulator OmpR	NP_206965.1	Helicobacter pylori SouthAfrica7	response regulator (ompR)	WP_000573727	98.67	0
HP0166	Helicobacter pylori 26695	response regulator OmpR	NP_206965.1	Helicobacter pylori SS1	CheY	WP_000772151	9.33	3
HP0166	Helicobacter pylori 26695	response regulator OmpR	NP_206965.1	Helicobacter pylori UM023	chemotaxis protein CheY	WP_000573710	100	0
HP0166	Helicobacter pylori 26695	response regulator OmpR	NP_206965.1	Helicobacter pylori UM032	chemotaxis protein CheY	WP_000573705	99.56	0
HP0166	Helicobacter pylori 26695	response regulator OmpR	NP_206965.1	Helicobacter pylori UM037	chemotaxis protein CheY	WP_015644661	99.11	0
HP0166	Helicobacter pylori 26695	response regulator OmpR	NP_206965.1	Helicobacter pylori UM038	chemotaxis protein CheY	WP_000573715	99.56	0
HP0166	Helicobacter pylori 26695	response regulator OmpR	NP_206965.1	Helicobacter pylori UM065	chemotaxis protein CheY	WP_000573710	100	0
HP0166	Helicobacter pylori 26695	response regulator OmpR	NP_206965.1	Helicobacter pylori UM066	chemotaxis protein CheY	WP_000573710	100	0
HP0166	Helicobacter pylori 26695	response regulator OmpR	NP_206965.1	Helicobacter pylori UM067	chemotaxis protein CheY	WP_021304460	98.67	0
HP0166	Helicobacter pylori 26695	response regulator OmpR	NP_206965.1	Helicobacter pylori UM077	chemotaxis protein CheY	WP_000573696	99.56	0
HP0166	Helicobacter pylori 26695	response regulator OmpR	NP_206965.1	Helicobacter pylori UM084	chemotaxis protein CheY	WP_021304714	98.67	0
HP0166	Helicobacter pylori 26695	response regulator OmpR	NP_206965.1	Helicobacter pylori UM085	chemotaxis protein CheY	WP_000573710	100	0
HP0166	Helicobacter pylori 26695	response regulator OmpR	NP_206965.1	Helicobacter pylori UM111	chemotaxis protein CheY	WP_000573732	99.56	0
HP0166	Helicobacter pylori 26695	response regulator OmpR	NP_206965.1	Helicobacter pylori UM114	chemotaxis protein CheY	WP_021310722	99.11	0
HP0166	Helicobacter pylori 26695	response regulator OmpR	NP_206965.1	Helicobacter pylori UM298	chemotaxis protein CheY	WP_000573705	99.56	0
HP0166	Helicobacter pylori 26695	response regulator OmpR	NP_206965.1	Helicobacter pylori UM299	chemotaxis protein CheY	WP_000573705	99.56	0
HP0166	Helicobacter pylori 26695	response regulator OmpR	NP_206965.1	Helicobacter pylori UMB G1	putative TRANSCRIPTIONAL REGULATOR	WP_000573732	99.56	0
HP0166	Helicobacter pylori 26695	response regulator OmpR	NP_206965.1	Helicobacter pylori v225d	response regulator (ompR)	ADI34278	97.78	0
HP0166	Helicobacter pylori 26695	response regulator OmpR	NP_206965.1	Helicobacter pylori X47-2AL	chemotaxis protein CheY	WP_023526661	99.11	0
HP0166	Helicobacter pylori 26695	response regulator OmpR	NP_206965.1	Helicobacter pylori XZ274	transcriptional regulator	WP_000573715	99.56	0
HP0166	Helicobacter pylori 26695	response regulator OmpR	NP_206965.1	Helicobacter rodentium	DNA-binding response regulator	WP_026943532	63.56	9
HP0166	Helicobacter pylori 26695	response regulator OmpR	NP_206965.1	Helicobacter saguini	DNA-binding response regulator	WP_034571249	78.22	1
HP0166	Helicobacter pylori 26695	response regulator OmpR	NP_206965.1	Helicobacter sp CLO-3	DNA-binding response regulator	WP_066457376	77.33	1
HP0166	Helicobacter pylori 26695	response regulator OmpR	NP_206965.1	Helicobacter sp MIT 01-6242	DNA-binding response regulator	WP_066339189	71.11	1
HP0166	Helicobacter pylori 26695	response regulator OmpR	NP_206965.1	Helicobacter sp MIT 01-6451	DNA-binding response regulator	WP_034362164	72.44	3
HP0166	Helicobacter pylori 26695	response regulator OmpR	NP_206965.1	Helicobacter sp MIT 03-1614	DNA-binding response regulator	WP_034364779	72.89	3
HP0166	Helicobacter pylori 26695	response regulator OmpR	NP_206965.1	Helicobacter sp MIT 03-1616	chemotaxis protein CheY	WP_034326092	72.89	3
HP0166	Helicobacter pylori 26695	response regulator OmpR	NP_206965.1	Helicobacter sp MIT 05-5293	DNA-binding response regulator	WP_034370231	73.33	1
HP0166	Helicobacter pylori 26695	response regulator OmpR	NP_206965.1	Helicobacter sp MIT 05-5294	chemotaxis protein CheY	WP_034370231	73.33	1
HP0166	Helicobacter pylori 26695	response regulator OmpR	NP_206965.1	Helicobacter sp MIT 11-5569	DNA-binding response regulator	WP_034286872	63.11	9
HP0166	Helicobacter pylori 26695	response regulator OmpR	NP_206965.1	Helicobacter suis	DNA-binding response regulator	WP_006563897	78.22	2
HP0166	Helicobacter pylori 26695	response regulator OmpR	NP_206965.1	Helicobacter suis HS1	response regulator (ompR)	WP_006563897	78.22	2
HP0166	Helicobacter pylori 26695	response regulator OmpR	NP_206965.1	Helicobacter suis HS5	response regulator OmpR	WP_006563897	78.22	2
HP0166	Helicobacter pylori 26695	response regulator OmpR	NP_206965.1	Helicobacter trogontum	DNA-binding response regulator	WP_034345338	78.22	1
HP0166	Helicobacter pylori 26695	response regulator OmpR	NP_206965.1	Helicobacter typhlonius	chemotaxis protein CheY	WP_034326092	72.89	3
HP0166	Helicobacter pylori 26695	response regulator OmpR	NP_206965.1	Helicobacter winghamensis	DNA-binding response regulator	WP_006802921	63.56	9
HP0166	Helicobacter pylori 26695	response regulator OmpR	NP_206965.1	Helicobacter winghamensis ATCC BAA-430	putative response regulator ArlR	WP_006802921	63.56	9
HP0222	Helicobacter pylori 26695	hypothetical protein HP0222	NP_207020.1	Helicobacter	MULTISPECIES: hypothetical protein	WP_034328547	20.55	0
HP0222	Helicobacter pylori 26695	hypothetical protein HP0222	NP_207020.1	Helicobacter acinonychis	hypothetical protein	WP_011577687	31.51	1
HP0222	Helicobacter pylori 26695	hypothetical protein HP0222	NP_207020.1	Helicobacter acinonychis str Sheeba	conserved hypothetical protein	WP_011577687	31.51	1
HP0222	Helicobacter pylori 26695	hypothetical protein HP0222	NP_207020.1	Helicobacter ailurogastricus	NA	NA	0	0
HP0222	Helicobacter pylori 26695	hypothetical protein HP0222	NP_207020.1	Helicobacter apodemus	NA	NA	0	0
HP0222	Helicobacter pylori 26695	hypothetical protein HP0222	NP_207020.1	Helicobacter bilis	NA	NA	0	0
HP0222	Helicobacter pylori 26695	hypothetical protein HP0222	NP_207020.1	Helicobacter bilis ATCC 43879	NA	NA	0	0
HP0222	Helicobacter pylori 26695	hypothetical protein HP0222	NP_207020.1	Helicobacter bilis WiWa	NA	NA	0	0
HP0222	Helicobacter pylori 26695	hypothetical protein HP0222	NP_207020.1	Helicobacter bizzozeronii	NA	NA	0	0
HP0222	Helicobacter pylori 26695	hypothetical protein HP0222	NP_207020.1	Helicobacter bizzozeronii CCUG 35545	NA	NA	0	0
HP0222	Helicobacter pylori 26695	hypothetical protein HP0222	NP_207020.1	Helicobacter bizzozeronii CIII-1	NA	NA	0	0
HP0222	Helicobacter pylori 26695	hypothetical protein HP0222	NP_207020.1	Helicobacter canadensis	NA	NA	0	0
HP0222	Helicobacter pylori 26695	hypothetical protein HP0222	NP_207020.1	Helicobacter canadensis MIT 98-5491	NA	NA	0	0
HP0222	Helicobacter pylori 26695	hypothetical protein HP0222	NP_207020.1	Helicobacter canis	NA	NA	0	0
HP0222	Helicobacter pylori 26695	hypothetical protein HP0222	NP_207020.1	Helicobacter canis NCTC 12740	NA	NA	0	0
HP0222	Helicobacter pylori 26695	hypothetical protein HP0222	NP_207020.1	Helicobacter cetorum	CopG family transcriptional regulator	WP_014660103	82.19	0
HP0222	Helicobacter pylori 26695	hypothetical protein HP0222	NP_207020.1	Helicobacter cetorum MIT 00-7128	hypothetical protein HCW_07005	WP_014661526	72.6	0
HP0222	Helicobacter pylori 26695	hypothetical protein HP0222	NP_207020.1	Helicobacter cetorum MIT 99-5656	hypothetical protein HCD_08270	WP_014660103	82.19	0
HP0222	Helicobacter pylori 26695	hypothetical protein HP0222	NP_207020.1	Helicobacter cinaedi	NA	NA	0	0
HP0222	Helicobacter pylori 26695	hypothetical protein HP0222	NP_207020.1	Helicobacter cinaedi CCUG 18818 ATCC BAA-847	NA	NA	0	0
HP0222	Helicobacter pylori 26695	hypothetical protein HP0222	NP_207020.1	Helicobacter cinaedi PAGU611	NA	NA	0	0
HP0222	Helicobacter pylori 26695	hypothetical protein HP0222	NP_207020.1	Helicobacter felis	hypothetical protein	WP_013470053	36.99	0
HP0222	Helicobacter pylori 26695	hypothetical protein HP0222	NP_207020.1	Helicobacter felis ATCC 49179	putative uncharacterized protein	WP_013470053	36.99	0
HP0222	Helicobacter pylori 26695	hypothetical protein HP0222	NP_207020.1	Helicobacter fennelliae	NA	NA	0	0
HP0222	Helicobacter pylori 26695	hypothetical protein HP0222	NP_207020.1	Helicobacter fennelliae MRY12-0050	NA	NA	0	0
HP0222	Helicobacter pylori 26695	hypothetical protein HP0222	NP_207020.1	Helicobacter heilmannii	NA	NA	0	0
HP0222	Helicobacter pylori 26695	hypothetical protein HP0222	NP_207020.1	Helicobacter heilmannii ASB14	NA	NA	0	0
HP0222	Helicobacter pylori 26695	hypothetical protein HP0222	NP_207020.1	Helicobacter hepaticus	NA	NA	0	0
HP0222	Helicobacter pylori 26695	hypothetical protein HP0222	NP_207020.1	Helicobacter hepaticus ATCC 51449	NA	NA	0	0
HP0222	Helicobacter pylori 26695	hypothetical protein HP0222	NP_207020.1	Helicobacter himalayensis	NA	NA	0	0
HP0222	Helicobacter pylori 26695	hypothetical protein HP0222	NP_207020.1	Helicobacter jaachi	NA	NA	0	0
HP0222	Helicobacter pylori 26695	hypothetical protein HP0222	NP_207020.1	Helicobacter macacae	NA	NA	0	0
HP0222	Helicobacter pylori 26695	hypothetical protein HP0222	NP_207020.1	Helicobacter macacae MIT 99-5501	NA	NA	0	0
HP0222	Helicobacter pylori 26695	hypothetical protein HP0222	NP_207020.1	Helicobacter magdeburgensis	NA	NA	0	0
HP0222	Helicobacter pylori 26695	hypothetical protein HP0222	NP_207020.1	Helicobacter muridarum	NA	NA	0	0
HP0222	Helicobacter pylori 26695	hypothetical protein HP0222	NP_207020.1	Helicobacter mustelae	NA	NA	0	0
HP0222	Helicobacter pylori 26695	hypothetical protein HP0222	NP_207020.1	Helicobacter mustelae 12198	NA	NA	0	0
HP0222	Helicobacter pylori 26695	hypothetical protein HP0222	NP_207020.1	Helicobacter pametensis	NA	NA	0	0
HP0222	Helicobacter pylori 26695	hypothetical protein HP0222	NP_207020.1	Helicobacter pullorum	NA	NA	0	0
HP0222	Helicobacter pylori 26695	hypothetical protein HP0222	NP_207020.1	Helicobacter pullorum MIT 98-5489	NA	NA	0	0
HP0222	Helicobacter pylori 26695	hypothetical protein HP0222	NP_207020.1	Helicobacter pylori	CopG family transcriptional regulator	WP_000415835	100	0
HP0222	Helicobacter pylori 26695	hypothetical protein HP0222	NP_207020.1	Helicobacter pylori 2017	hypothetical protein hp2017_0227	WP_000858679	93.15	0
HP0222	Helicobacter pylori 26695	hypothetical protein HP0222	NP_207020.1	Helicobacter pylori 2018	hypothetical protein hp2018_0230	WP_000858679	93.15	0
HP0222	Helicobacter pylori 26695	hypothetical protein HP0222	NP_207020.1	Helicobacter pylori 26695	hypothetical protein HP0222	WP_000415831	100	0
HP0222	Helicobacter pylori 26695	hypothetical protein HP0222	NP_207020.1	Helicobacter pylori 26695-1	CopG family transcriptional regulator	WP_000415831	100	0
HP0222	Helicobacter pylori 26695	hypothetical protein HP0222	NP_207020.1	Helicobacter pylori 35A	hypothetical protein HMPREF4655_20464	ADU40599	76.71	0
HP0222	Helicobacter pylori 26695	hypothetical protein HP0222	NP_207020.1	Helicobacter pylori 51	hypothetical protein KHP_0222	WP_000415833	100	0
HP0222	Helicobacter pylori 26695	hypothetical protein HP0222	NP_207020.1	Helicobacter pylori 52	hypothetical protein HPKB_0232	WP_000415824	98.63	0
HP0222	Helicobacter pylori 26695	hypothetical protein HP0222	NP_207020.1	Helicobacter pylori 83	Ribbon-helix-helix protein, CopG family	WP_000450354	97.26	0
HP0222	Helicobacter pylori 26695	hypothetical protein HP0222	NP_207020.1	Helicobacter pylori 908	hypothetical protein hp908_0233	WP_000858679	93.15	0
HP0222	Helicobacter pylori 26695	hypothetical protein HP0222	NP_207020.1	Helicobacter pylori 98-10	hypothetical protein HP9810_891g54	WP_000450349	98.63	0
HP0222	Helicobacter pylori 26695	hypothetical protein HP0222	NP_207020.1	Helicobacter pylori A45	hypothetical protein C528_01968	WP_000415824	98.63	0
HP0222	Helicobacter pylori 26695	hypothetical protein HP0222	NP_207020.1	Helicobacter pylori Aklavik117	hypothetical protein HPAKL117_01120	WP_015085448	97.26	0
HP0222	Helicobacter pylori 26695	hypothetical protein HP0222	NP_207020.1	Helicobacter pylori Aklavik86	hypothetical protein HPAKL86_03995	WP_015087173	32.88	1
HP0222	Helicobacter pylori 26695	hypothetical protein HP0222	NP_207020.1	Helicobacter pylori B128	hypothetical protein HPB128_176g14	WP_000858672	94.52	0
HP0222	Helicobacter pylori 26695	hypothetical protein HP0222	NP_207020.1	Helicobacter pylori B38	Conserved hypothetical protein	WP_000418870	36.99	2
HP0222	Helicobacter pylori 26695	hypothetical protein HP0222	NP_207020.1	Helicobacter pylori B8	conserved hypothetical protein	WP_000858672	94.52	0
HP0222	Helicobacter pylori 26695	hypothetical protein HP0222	NP_207020.1	Helicobacter pylori BM012A	hypothetical protein U063_0564	WP_000858682	97.26	0
HP0222	Helicobacter pylori 26695	hypothetical protein HP0222	NP_207020.1	Helicobacter pylori BM012S	hypothetical protein U064_0565	WP_000858682	97.26	0
HP0222	Helicobacter pylori 26695	hypothetical protein HP0222	NP_207020.1	Helicobacter pylori CCHI 33	ribbon-helix-helix , copG family protein	WP_000858673	94.52	0
HP0222	Helicobacter pylori 26695	hypothetical protein HP0222	NP_207020.1	Helicobacter pylori CG-IMSS-2012	CopG family transcriptional regulator	WP_022576989	95.89	0
HP0222	Helicobacter pylori 26695	hypothetical protein HP0222	NP_207020.1	Helicobacter pylori CPY1124	hypothetical protein HPCPY1124_0457	BAJ59316	50.68	0
HP0222	Helicobacter pylori 26695	hypothetical protein HP0222	NP_207020.1	Helicobacter pylori CPY1313	hypothetical protein HPCPY1313_0842	WP_000450349	98.63	0
HP0222	Helicobacter pylori 26695	hypothetical protein HP0222	NP_207020.1	Helicobacter pylori CPY1662	ribbon-helix-helix , copG family protein	WP_001919499	97.26	0
HP0222	Helicobacter pylori 26695	hypothetical protein HP0222	NP_207020.1	Helicobacter pylori CPY1962	hypothetical protein HPCPY1962_0466	WP_000450344	97.26	0
HP0222	Helicobacter pylori 26695	hypothetical protein HP0222	NP_207020.1	Helicobacter pylori CPY3281	hypothetical protein HPCPY3281_0259	WP_000450351	97.26	1
HP0222	Helicobacter pylori 26695	hypothetical protein HP0222	NP_207020.1	Helicobacter pylori CPY6081	hypothetical protein HPCPY6081_0200	WP_000450345	97.26	0
HP0222	Helicobacter pylori 26695	hypothetical protein HP0222	NP_207020.1	Helicobacter pylori CPY6261	hypothetical protein HPCPY6261_0534	WP_000450353	95.89	0
HP0222	Helicobacter pylori 26695	hypothetical protein HP0222	NP_207020.1	Helicobacter pylori CPY6271	hypothetical protein HPCPY6271_0678	WP_000450349	98.63	0
HP0222	Helicobacter pylori 26695	hypothetical protein HP0222	NP_207020.1	Helicobacter pylori CPY6311	hypothetical protein HPCPY6311_0258	WP_000450349	98.63	0
HP0222	Helicobacter pylori 26695	hypothetical protein HP0222	NP_207020.1	Helicobacter pylori Cuz20	hypothetical protein HPCU_01420	WP_000450343	95.89	0
HP0222	Helicobacter pylori 26695	hypothetical protein HP0222	NP_207020.1	Helicobacter pylori ELS37	hypothetical protein HPELS_05655	WP_000426584	94.52	0
HP0222	Helicobacter pylori 26695	hypothetical protein HP0222	NP_207020.1	Helicobacter pylori F16	hypothetical protein HPF16_0231	WP_000450350	98.63	0
HP0222	Helicobacter pylori 26695	hypothetical protein HP0222	NP_207020.1	Helicobacter pylori F30	hypothetical protein HPF30_1072	WP_000450348	98.63	0
HP0222	Helicobacter pylori 26695	hypothetical protein HP0222	NP_207020.1	Helicobacter pylori F32	hypothetical protein HPF32_0232	WP_000450346	95.89	0
HP0222	Helicobacter pylori 26695	hypothetical protein HP0222	NP_207020.1	Helicobacter pylori F57	hypothetical protein HPF57_0242	BAJ59316	50.68	0
HP0222	Helicobacter pylori 26695	hypothetical protein HP0222	NP_207020.1	Helicobacter pylori FD423	CopG family transcriptional regulator	WP_000450340	97.26	0
HP0222	Helicobacter pylori 26695	hypothetical protein HP0222	NP_207020.1	Helicobacter pylori FD430	CopG family transcriptional regulator	WP_000450339	97.26	0
HP0222	Helicobacter pylori 26695	hypothetical protein HP0222	NP_207020.1	Helicobacter pylori FD506	CopG family transcriptional regulator	WP_000450349	98.63	0
HP0222	Helicobacter pylori 26695	hypothetical protein HP0222	NP_207020.1	Helicobacter pylori FD535	CopG family transcriptional regulator	WP_000450339	97.26	0
HP0222	Helicobacter pylori 26695	hypothetical protein HP0222	NP_207020.1	Helicobacter pylori FD568	CopG family transcriptional regulator	WP_000450349	98.63	0
HP0222	Helicobacter pylori 26695	hypothetical protein HP0222	NP_207020.1	Helicobacter pylori FD577	CopG family transcriptional regulator	WP_000450350	98.63	0
HP0222	Helicobacter pylori 26695	hypothetical protein HP0222	NP_207020.1	Helicobacter pylori FD662	CopG family transcriptional regulator	WP_000450339	97.26	0
HP0222	Helicobacter pylori 26695	hypothetical protein HP0222	NP_207020.1	Helicobacter pylori FD703	CopG family transcriptional regulator	WP_000450339	97.26	0
HP0222	Helicobacter pylori 26695	hypothetical protein HP0222	NP_207020.1	Helicobacter pylori FD719	CopG family transcriptional regulator	WP_000450340	97.26	0
HP0222	Helicobacter pylori 26695	hypothetical protein HP0222	NP_207020.1	Helicobacter pylori G27	hypothetical protein HPG27_203	WP_000858680	95.89	0
HP0222	Helicobacter pylori 26695	hypothetical protein HP0222	NP_207020.1	Helicobacter pylori GAM100Ai	Ribbon-helix-helix protein, CopG family	WP_000858669	94.52	0
HP0222	Helicobacter pylori 26695	hypothetical protein HP0222	NP_207020.1	Helicobacter pylori GAM101Biv	Ribbon-helix-helix protein, CopG family	WP_000858669	94.52	0
HP0222	Helicobacter pylori 26695	hypothetical protein HP0222	NP_207020.1	Helicobacter pylori GAM103Bi	Ribbon-helix-helix protein, CopG family	WP_000858671	94.52	0
HP0222	Helicobacter pylori 26695	hypothetical protein HP0222	NP_207020.1	Helicobacter pylori GAM105Ai	Ribbon-helix-helix protein, CopG family	WP_001927600	95.89	0
HP0222	Helicobacter pylori 26695	hypothetical protein HP0222	NP_207020.1	Helicobacter pylori GAM112Ai	Ribbon-helix-helix protein, CopG family	WP_000858669	94.52	0
HP0222	Helicobacter pylori 26695	hypothetical protein HP0222	NP_207020.1	Helicobacter pylori GAM114Ai	Ribbon-helix-helix protein, CopG family	WP_000858673	94.52	0
HP0222	Helicobacter pylori 26695	hypothetical protein HP0222	NP_207020.1	Helicobacter pylori GAM115Ai	Ribbon-helix-helix protein, CopG family	WP_000858669	94.52	0
HP0222	Helicobacter pylori 26695	hypothetical protein HP0222	NP_207020.1	Helicobacter pylori GAM117Ai	Ribbon-helix-helix protein, CopG family	WP_000858669	94.52	0
HP0222	Helicobacter pylori 26695	hypothetical protein HP0222	NP_207020.1	Helicobacter pylori GAM118Bi	Ribbon-helix-helix protein, CopG family	WP_001936329	93.15	0
HP0222	Helicobacter pylori 26695	hypothetical protein HP0222	NP_207020.1	Helicobacter pylori GAM119Bi	Ribbon-helix-helix protein, CopG family	WP_000858669	94.52	0
HP0222	Helicobacter pylori 26695	hypothetical protein HP0222	NP_207020.1	Helicobacter pylori GAM120Ai	Ribbon-helix-helix protein, CopG family	WP_001936329	93.15	0
HP0222	Helicobacter pylori 26695	hypothetical protein HP0222	NP_207020.1	Helicobacter pylori GAM121Aii	Ribbon-helix-helix protein, CopG family	WP_000858669	94.52	0
HP0222	Helicobacter pylori 26695	hypothetical protein HP0222	NP_207020.1	Helicobacter pylori GAM201Ai	Ribbon-helix-helix protein, CopG family	WP_001934394	93.15	0
HP0222	Helicobacter pylori 26695	hypothetical protein HP0222	NP_207020.1	Helicobacter pylori GAM210Bi	Ribbon-helix-helix protein, CopG family	WP_000858669	94.52	0
HP0222	Helicobacter pylori 26695	hypothetical protein HP0222	NP_207020.1	Helicobacter pylori GAM231Ai	Ribbon-helix-helix protein, CopG family	WP_000858669	94.52	0
HP0222	Helicobacter pylori 26695	hypothetical protein HP0222	NP_207020.1	Helicobacter pylori GAM239Bi	Ribbon-helix-helix protein, CopG family	WP_000858673	94.52	0
HP0222	Helicobacter pylori 26695	hypothetical protein HP0222	NP_207020.1	Helicobacter pylori GAM244Ai	Ribbon-helix-helix protein, CopG family	WP_000858669	94.52	0
HP0222	Helicobacter pylori 26695	hypothetical protein HP0222	NP_207020.1	Helicobacter pylori GAM245Ai	Ribbon-helix-helix protein, CopG family	WP_000858669	94.52	0
HP0222	Helicobacter pylori 26695	hypothetical protein HP0222	NP_207020.1	Helicobacter pylori GAM246Ai	Ribbon-helix-helix protein, CopG family	WP_000858669	94.52	0
HP0222	Helicobacter pylori 26695	hypothetical protein HP0222	NP_207020.1	Helicobacter pylori GAM249T	Ribbon-helix-helix protein, CopG family	WP_000858671	94.52	0
HP0222	Helicobacter pylori 26695	hypothetical protein HP0222	NP_207020.1	Helicobacter pylori GAM250AFi	Ribbon-helix-helix protein, CopG family	WP_000858668	94.52	0
HP0222	Helicobacter pylori 26695	hypothetical protein HP0222	NP_207020.1	Helicobacter pylori GAM250T	Ribbon-helix-helix protein, CopG family	WP_000858668	94.52	0
HP0222	Helicobacter pylori 26695	hypothetical protein HP0222	NP_207020.1	Helicobacter pylori GAM252Bi	Ribbon-helix-helix protein, CopG family	WP_000858668	94.52	0
HP0222	Helicobacter pylori 26695	hypothetical protein HP0222	NP_207020.1	Helicobacter pylori GAM252T	Ribbon-helix-helix protein, CopG family	WP_000858668	94.52	0
HP0222	Helicobacter pylori 26695	hypothetical protein HP0222	NP_207020.1	Helicobacter pylori GAM254Ai	Ribbon-helix-helix protein, CopG family	WP_000858671	94.52	0
HP0222	Helicobacter pylori 26695	hypothetical protein HP0222	NP_207020.1	Helicobacter pylori GAM260ASi	Ribbon-helix-helix protein, CopG family	WP_000858669	94.52	0
HP0222	Helicobacter pylori 26695	hypothetical protein HP0222	NP_207020.1	Helicobacter pylori GAM260Bi	Ribbon-helix-helix protein, CopG family	WP_000858669	94.52	0
HP0222	Helicobacter pylori 26695	hypothetical protein HP0222	NP_207020.1	Helicobacter pylori GAM260BSi	Ribbon-helix-helix protein, CopG family	WP_000858679	93.15	0
HP0222	Helicobacter pylori 26695	hypothetical protein HP0222	NP_207020.1	Helicobacter pylori GAM263BFi	Ribbon-helix-helix protein, CopG family	WP_000858669	94.52	0
HP0222	Helicobacter pylori 26695	hypothetical protein HP0222	NP_207020.1	Helicobacter pylori GAM264Ai	Ribbon-helix-helix protein, CopG family	WP_000858673	94.52	0
HP0222	Helicobacter pylori 26695	hypothetical protein HP0222	NP_207020.1	Helicobacter pylori GAM265BSii	Ribbon-helix-helix protein, CopG family	WP_000858669	94.52	0
HP0222	Helicobacter pylori 26695	hypothetical protein HP0222	NP_207020.1	Helicobacter pylori GAM268Bii	Ribbon-helix-helix protein, CopG family	WP_000858669	94.52	0
HP0222	Helicobacter pylori 26695	hypothetical protein HP0222	NP_207020.1	Helicobacter pylori GAM270ASi	Ribbon-helix-helix protein, CopG family	WP_000858669	94.52	0
HP0222	Helicobacter pylori 26695	hypothetical protein HP0222	NP_207020.1	Helicobacter pylori GAM42Ai	Ribbon-helix-helix protein, CopG family	WP_000858669	94.52	0
HP0222	Helicobacter pylori 26695	hypothetical protein HP0222	NP_207020.1	Helicobacter pylori GAM71Ai	Ribbon-helix-helix protein, CopG family	WP_001962617	94.52	0
HP0222	Helicobacter pylori 26695	hypothetical protein HP0222	NP_207020.1	Helicobacter pylori GAM80Ai	Ribbon-helix-helix protein, CopG family	WP_000858673	94.52	0
HP0222	Helicobacter pylori 26695	hypothetical protein HP0222	NP_207020.1	Helicobacter pylori GAM83Bi	Ribbon-helix-helix protein, CopG family	WP_000858668	94.52	0
HP0222	Helicobacter pylori 26695	hypothetical protein HP0222	NP_207020.1	Helicobacter pylori GAM83T	Ribbon-helix-helix protein, CopG family	WP_000858668	94.52	0
HP0222	Helicobacter pylori 26695	hypothetical protein HP0222	NP_207020.1	Helicobacter pylori GAM93Bi	Ribbon-helix-helix protein, CopG family	WP_000858678	93.15	0
HP0222	Helicobacter pylori 26695	hypothetical protein HP0222	NP_207020.1	Helicobacter pylori GAM96Ai	Ribbon-helix-helix protein, CopG family	WP_000858673	94.52	0
HP0222	Helicobacter pylori 26695	hypothetical protein HP0222	NP_207020.1	Helicobacter pylori Gambia94/24	hypothetical protein HPGAM_01265	WP_000858669	94.52	0
HP0222	Helicobacter pylori 26695	hypothetical protein HP0222	NP_207020.1	Helicobacter pylori GAMchJs106B	Ribbon-helix-helix protein, CopG family	WP_000858673	94.52	0
HP0222	Helicobacter pylori 26695	hypothetical protein HP0222	NP_207020.1	Helicobacter pylori GAMchJs114i	Ribbon-helix-helix protein, CopG family	WP_001962617	94.52	0
HP0222	Helicobacter pylori 26695	hypothetical protein HP0222	NP_207020.1	Helicobacter pylori GAMchJs117Ai	Ribbon-helix-helix protein, CopG family	WP_001974638	93.15	0
HP0222	Helicobacter pylori 26695	hypothetical protein HP0222	NP_207020.1	Helicobacter pylori GAMchJs124i	Ribbon-helix-helix protein, CopG family	WP_001962617	94.52	0
HP0222	Helicobacter pylori 26695	hypothetical protein HP0222	NP_207020.1	Helicobacter pylori GAMchJs136i	Ribbon-helix-helix protein, CopG family	WP_000858669	94.52	0
HP0222	Helicobacter pylori 26695	hypothetical protein HP0222	NP_207020.1	Helicobacter pylori GC26	CopG family transcriptional regulator	WP_000450349	98.63	0
HP0222	Helicobacter pylori 26695	hypothetical protein HP0222	NP_207020.1	Helicobacter pylori HP116Bi	Ribbon-helix-helix protein, CopG family	WP_000858669	94.52	0
HP0222	Helicobacter pylori 26695	hypothetical protein HP0222	NP_207020.1	Helicobacter pylori HP250AFii	Ribbon-helix-helix protein, CopG family	WP_000858668	94.52	0
HP0222	Helicobacter pylori 26695	hypothetical protein HP0222	NP_207020.1	Helicobacter pylori HP250AFiii	Ribbon-helix-helix protein, CopG family	WP_000858668	94.52	0
HP0222	Helicobacter pylori 26695	hypothetical protein HP0222	NP_207020.1	Helicobacter pylori HP250AFiV	Ribbon-helix-helix protein, CopG family	WP_000858668	94.52	0
HP0222	Helicobacter pylori 26695	hypothetical protein HP0222	NP_207020.1	Helicobacter pylori HP250ASi	Ribbon-helix-helix protein, CopG family	WP_000858668	94.52	0
HP0222	Helicobacter pylori 26695	hypothetical protein HP0222	NP_207020.1	Helicobacter pylori HP250ASii	Ribbon-helix-helix protein, CopG family	WP_000858668	94.52	0
HP0222	Helicobacter pylori 26695	hypothetical protein HP0222	NP_207020.1	Helicobacter pylori HP250BFi	Ribbon-helix-helix protein, CopG family	WP_000858668	94.52	0
HP0222	Helicobacter pylori 26695	hypothetical protein HP0222	NP_207020.1	Helicobacter pylori HP250BFii	Ribbon-helix-helix protein, CopG family	WP_000858668	94.52	0
HP0222	Helicobacter pylori 26695	hypothetical protein HP0222	NP_207020.1	Helicobacter pylori HP250BFiii	Ribbon-helix-helix protein, CopG family	WP_000858668	94.52	0
HP0222	Helicobacter pylori 26695	hypothetical protein HP0222	NP_207020.1	Helicobacter pylori HP250BFiV	Ribbon-helix-helix protein, CopG family	WP_000858668	94.52	0
HP0222	Helicobacter pylori 26695	hypothetical protein HP0222	NP_207020.1	Helicobacter pylori HP250BSi	Ribbon-helix-helix protein, CopG family	WP_000858668	94.52	0
HP0222	Helicobacter pylori 26695	hypothetical protein HP0222	NP_207020.1	Helicobacter pylori HP260AFi	Ribbon-helix-helix protein, CopG family	WP_000858669	94.52	0
HP0222	Helicobacter pylori 26695	hypothetical protein HP0222	NP_207020.1	Helicobacter pylori HP260AFii	Ribbon-helix-helix protein, CopG family	WP_000858669	94.52	0
HP0222	Helicobacter pylori 26695	hypothetical protein HP0222	NP_207020.1	Helicobacter pylori HP260ASii	Ribbon-helix-helix protein, CopG family	WP_000858669	94.52	0
HP0222	Helicobacter pylori 26695	hypothetical protein HP0222	NP_207020.1	Helicobacter pylori HP260BFii	Ribbon-helix-helix protein, CopG family	WP_000858679	93.15	0
HP0222	Helicobacter pylori 26695	hypothetical protein HP0222	NP_207020.1	Helicobacter pylori HP260Bi	Ribbon-helix-helix protein, CopG family	WP_000858669	94.52	0
HP0222	Helicobacter pylori 26695	hypothetical protein HP0222	NP_207020.1	Helicobacter pylori Hp A-11	ribbon-helix-helix , copG family protein	WP_000415824	98.63	0
HP0222	Helicobacter pylori 26695	hypothetical protein HP0222	NP_207020.1	Helicobacter pylori Hp A-14	hypothetical protein HPHPA14_0199	EJB73897	50.68	0
HP0222	Helicobacter pylori 26695	hypothetical protein HP0222	NP_207020.1	Helicobacter pylori Hp A-16	hypothetical protein HPHPA16_0327	WP_000858669	94.52	0
HP0222	Helicobacter pylori 26695	hypothetical protein HP0222	NP_207020.1	Helicobacter pylori Hp A-17	hypothetical protein HPHPA17_0322	WP_000858675	93.15	1
HP0222	Helicobacter pylori 26695	hypothetical protein HP0222	NP_207020.1	Helicobacter pylori Hp A-20	hypothetical protein HPHPA20_0350	WP_000858673	94.52	0
HP0222	Helicobacter pylori 26695	hypothetical protein HP0222	NP_207020.1	Helicobacter pylori Hp A-26	hypothetical protein HPHPA26_0260	WP_000415824	98.63	0
HP0222	Helicobacter pylori 26695	hypothetical protein HP0222	NP_207020.1	Helicobacter pylori Hp A-27	hypothetical protein HPHPA27_0213	WP_000415835	100	0
HP0222	Helicobacter pylori 26695	hypothetical protein HP0222	NP_207020.1	Helicobacter pylori Hp A-4	hypothetical protein HPHPA4_0333	WP_000858669	94.52	0
HP0222	Helicobacter pylori 26695	hypothetical protein HP0222	NP_207020.1	Helicobacter pylori Hp A-5	hypothetical protein HPHPA5_0336	WP_000848358	93.15	0
HP0222	Helicobacter pylori 26695	hypothetical protein HP0222	NP_207020.1	Helicobacter pylori Hp A-6	hypothetical protein HPHPA6_0297	WP_000858673	94.52	0
HP0222	Helicobacter pylori 26695	hypothetical protein HP0222	NP_207020.1	Helicobacter pylori Hp A-8	hypothetical protein HPHPA8_1205	WP_000858678	93.15	0
HP0222	Helicobacter pylori 26695	hypothetical protein HP0222	NP_207020.1	Helicobacter pylori Hp A-9	hypothetical protein HPHPA9_0277	WP_000750559	98.63	0
HP0222	Helicobacter pylori 26695	hypothetical protein HP0222	NP_207020.1	Helicobacter pylori Hp H-1	ribbon-helix-helix , copG family protein	WP_000858673	94.52	0
HP0222	Helicobacter pylori 26695	hypothetical protein HP0222	NP_207020.1	Helicobacter pylori Hp H-10	hypothetical protein HPHPH10_0317	WP_000858669	94.52	0
HP0222	Helicobacter pylori 26695	hypothetical protein HP0222	NP_207020.1	Helicobacter pylori Hp H-11	hypothetical protein HPHPH11_0468	WP_000415833	100	0
HP0222	Helicobacter pylori 26695	hypothetical protein HP0222	NP_207020.1	Helicobacter pylori Hp H-16	hypothetical protein HPHPH16_0531	WP_000858669	94.52	0
HP0222	Helicobacter pylori 26695	hypothetical protein HP0222	NP_207020.1	Helicobacter pylori Hp H-18	hypothetical protein HPHPH18_0320	WP_000858671	94.52	0
HP0222	Helicobacter pylori 26695	hypothetical protein HP0222	NP_207020.1	Helicobacter pylori Hp H-19	hypothetical protein HPHPH19_0457	WP_000858673	94.52	0
HP0222	Helicobacter pylori 26695	hypothetical protein HP0222	NP_207020.1	Helicobacter pylori Hp H-21	hypothetical protein HPHPH21_0282	WP_000858673	94.52	0
HP0222	Helicobacter pylori 26695	hypothetical protein HP0222	NP_207020.1	Helicobacter pylori Hp H-23	hypothetical protein HPHPH23_0445	WP_000858673	94.52	0
HP0222	Helicobacter pylori 26695	hypothetical protein HP0222	NP_207020.1	Helicobacter pylori Hp H-24	hypothetical protein HPHPH24_0428	WP_000858673	94.52	0
HP0222	Helicobacter pylori 26695	hypothetical protein HP0222	NP_207020.1	Helicobacter pylori Hp H-24b	hypothetical protein HPHPH24B_0325	WP_000858673	94.52	0
HP0222	Helicobacter pylori 26695	hypothetical protein HP0222	NP_207020.1	Helicobacter pylori Hp H-24c	hypothetical protein HPHPH24C_0316	WP_000858673	94.52	0
HP0222	Helicobacter pylori 26695	hypothetical protein HP0222	NP_207020.1	Helicobacter pylori Hp H-27	hypothetical protein HPHPH27_0900	WP_000415834	100	0
HP0222	Helicobacter pylori 26695	hypothetical protein HP0222	NP_207020.1	Helicobacter pylori Hp H-28	hypothetical protein HPHPH28_0486	WP_000415830	98.63	0
HP0222	Helicobacter pylori 26695	hypothetical protein HP0222	NP_207020.1	Helicobacter pylori Hp H-29	hypothetical protein HPHPH29_0325	WP_000858674	94.52	0
HP0222	Helicobacter pylori 26695	hypothetical protein HP0222	NP_207020.1	Helicobacter pylori Hp H-3	hypothetical protein HPHPH3_0329	WP_000858673	94.52	0
HP0222	Helicobacter pylori 26695	hypothetical protein HP0222	NP_207020.1	Helicobacter pylori Hp H-30	hypothetical protein HPHPH30_0320	WP_000858673	94.52	0
HP0222	Helicobacter pylori 26695	hypothetical protein HP0222	NP_207020.1	Helicobacter pylori Hp H-34	hypothetical protein HPHPH34_0560	WP_000858673	94.52	0
HP0222	Helicobacter pylori 26695	hypothetical protein HP0222	NP_207020.1	Helicobacter pylori Hp H-36	hypothetical protein HPHPH36_0366	WP_000858669	94.52	0
HP0222	Helicobacter pylori 26695	hypothetical protein HP0222	NP_207020.1	Helicobacter pylori Hp H-4	hypothetical protein HPHPH4_0334	WP_000858673	94.52	0
HP0222	Helicobacter pylori 26695	hypothetical protein HP0222	NP_207020.1	Helicobacter pylori Hp H-41	hypothetical protein HPHPH41_0302	WP_000858673	94.52	0
HP0222	Helicobacter pylori 26695	hypothetical protein HP0222	NP_207020.1	Helicobacter pylori Hp H-42	hypothetical protein HPHPH42_0265	WP_000858673	94.52	0
HP0222	Helicobacter pylori 26695	hypothetical protein HP0222	NP_207020.1	Helicobacter pylori Hp H-43	hypothetical protein HPHPH43_0200	WP_000415824	98.63	0
HP0222	Helicobacter pylori 26695	hypothetical protein HP0222	NP_207020.1	Helicobacter pylori Hp H-44	hypothetical protein HPHPH44_0319	WP_000858673	94.52	0
HP0222	Helicobacter pylori 26695	hypothetical protein HP0222	NP_207020.1	Helicobacter pylori Hp H-45	hypothetical protein HPHPH45_0117	WP_000415823	98.63	0
HP0222	Helicobacter pylori 26695	hypothetical protein HP0222	NP_207020.1	Helicobacter pylori Hp H-5b	hypothetical protein HPHPH5B_0323	WP_000858669	94.52	0
HP0222	Helicobacter pylori 26695	hypothetical protein HP0222	NP_207020.1	Helicobacter pylori Hp H-6	hypothetical protein HPHPH6_0325	WP_000858668	94.52	0
HP0222	Helicobacter pylori 26695	hypothetical protein HP0222	NP_207020.1	Helicobacter pylori Hp H-9	hypothetical protein HPHPH9_0220	WP_000415833	100	0
HP0222	Helicobacter pylori 26695	hypothetical protein HP0222	NP_207020.1	Helicobacter pylori Hp M1	hypothetical protein HPHPM1_0429	WP_000858673	94.52	0
HP0222	Helicobacter pylori 26695	hypothetical protein HP0222	NP_207020.1	Helicobacter pylori Hp M2	hypothetical protein HPHPM2_0298	WP_000858673	94.52	0
HP0222	Helicobacter pylori 26695	hypothetical protein HP0222	NP_207020.1	Helicobacter pylori Hp M3	hypothetical protein HPHPM3_0429	WP_000858676	93.15	0
HP0222	Helicobacter pylori 26695	hypothetical protein HP0222	NP_207020.1	Helicobacter pylori Hp M4	hypothetical protein HPHPM4_0436	WP_000858673	94.52	0
HP0222	Helicobacter pylori 26695	hypothetical protein HP0222	NP_207020.1	Helicobacter pylori Hp M5	hypothetical protein HPHPM5_0461	WP_000858673	94.52	0
HP0222	Helicobacter pylori 26695	hypothetical protein HP0222	NP_207020.1	Helicobacter pylori Hp M6	hypothetical protein HPHPM6_0547	WP_000858673	94.52	0
HP0222	Helicobacter pylori 26695	hypothetical protein HP0222	NP_207020.1	Helicobacter pylori Hp M9	hypothetical protein HPHPM9_0222	WP_000858673	94.52	0
HP0222	Helicobacter pylori 26695	hypothetical protein HP0222	NP_207020.1	Helicobacter pylori Hp P-1	hypothetical protein HPHPP1_0466	WP_000858673	94.52	0
HP0222	Helicobacter pylori 26695	hypothetical protein HP0222	NP_207020.1	Helicobacter pylori Hp P-11	hypothetical protein HPHPP11_0287	WP_000858679	93.15	0
HP0222	Helicobacter pylori 26695	hypothetical protein HP0222	NP_207020.1	Helicobacter pylori Hp P-11b	hypothetical protein HPHPP11B_0342	WP_000858679	93.15	0
HP0222	Helicobacter pylori 26695	hypothetical protein HP0222	NP_207020.1	Helicobacter pylori Hp P-13	hypothetical protein HPHPP13_0338	WP_000858681	95.89	0
HP0222	Helicobacter pylori 26695	hypothetical protein HP0222	NP_207020.1	Helicobacter pylori Hp P-13b	hypothetical protein HPHPP13B_0331	WP_000858681	95.89	0
HP0222	Helicobacter pylori 26695	hypothetical protein HP0222	NP_207020.1	Helicobacter pylori Hp P-15	hypothetical protein HPHPP15_0598	WP_000858669	94.52	0
HP0222	Helicobacter pylori 26695	hypothetical protein HP0222	NP_207020.1	Helicobacter pylori Hp P-15b	hypothetical protein HPHPP15B_0871	WP_000858669	94.52	0
HP0222	Helicobacter pylori 26695	hypothetical protein HP0222	NP_207020.1	Helicobacter pylori Hp P-16	hypothetical protein HPHPP16_0209	WP_000750557	95.89	0
HP0222	Helicobacter pylori 26695	hypothetical protein HP0222	NP_207020.1	Helicobacter pylori Hp P-1b	hypothetical protein HPHPP1B_0493	WP_000858673	94.52	0
HP0222	Helicobacter pylori 26695	hypothetical protein HP0222	NP_207020.1	Helicobacter pylori Hp P-2	hypothetical protein HPHPP2_0320	WP_000858673	94.52	0
HP0222	Helicobacter pylori 26695	hypothetical protein HP0222	NP_207020.1	Helicobacter pylori Hp P-23	hypothetical protein HPHPP23_0639	WP_000415833	100	0
HP0222	Helicobacter pylori 26695	hypothetical protein HP0222	NP_207020.1	Helicobacter pylori Hp P-25	hypothetical protein HPHPP25_0516	WP_000858673	94.52	0
HP0222	Helicobacter pylori 26695	hypothetical protein HP0222	NP_207020.1	Helicobacter pylori Hp P-25c	hypothetical protein HPHPP25C_0359	WP_000858673	94.52	0
HP0222	Helicobacter pylori 26695	hypothetical protein HP0222	NP_207020.1	Helicobacter pylori Hp P-25d	hypothetical protein HPHPP25D_0494	WP_000858673	94.52	0
HP0222	Helicobacter pylori 26695	hypothetical protein HP0222	NP_207020.1	Helicobacter pylori Hp P-26	hypothetical protein HPHPP26_0323	WP_000858669	94.52	0
HP0222	Helicobacter pylori 26695	hypothetical protein HP0222	NP_207020.1	Helicobacter pylori Hp P-28b	hypothetical protein HPHPP28B_0227	WP_000858673	94.52	0
HP0222	Helicobacter pylori 26695	hypothetical protein HP0222	NP_207020.1	Helicobacter pylori Hp P-2b	hypothetical protein HPHPP2B_0323	WP_000858673	94.52	0
HP0222	Helicobacter pylori 26695	hypothetical protein HP0222	NP_207020.1	Helicobacter pylori Hp P-3	hypothetical protein HPHPP3_0330	WP_000858669	94.52	0
HP0222	Helicobacter pylori 26695	hypothetical protein HP0222	NP_207020.1	Helicobacter pylori Hp P-30	hypothetical protein HPHPP30_0885	WP_000415824	98.63	0
HP0222	Helicobacter pylori 26695	hypothetical protein HP0222	NP_207020.1	Helicobacter pylori Hp P-3b	hypothetical protein HPHPP3B_0232	WP_000858669	94.52	0
HP0222	Helicobacter pylori 26695	hypothetical protein HP0222	NP_207020.1	Helicobacter pylori Hp P-4	hypothetical protein HPHPP4_0429	WP_000858679	93.15	0
HP0222	Helicobacter pylori 26695	hypothetical protein HP0222	NP_207020.1	Helicobacter pylori Hp P-41	hypothetical protein HPHPP41_0381	WP_000415832	100	0
HP0222	Helicobacter pylori 26695	hypothetical protein HP0222	NP_207020.1	Helicobacter pylori Hp P-4c	hypothetical protein HPHPP4C_0466	WP_000858679	93.15	0
HP0222	Helicobacter pylori 26695	hypothetical protein HP0222	NP_207020.1	Helicobacter pylori Hp P-4d	hypothetical protein HPHPP4D_0465	WP_000858679	93.15	0
HP0222	Helicobacter pylori 26695	hypothetical protein HP0222	NP_207020.1	Helicobacter pylori Hp P-62	hypothetical protein HPHPP62_0233	WP_000858672	94.52	0
HP0222	Helicobacter pylori 26695	hypothetical protein HP0222	NP_207020.1	Helicobacter pylori Hp P-74	hypothetical protein HPHPP74_0922	WP_000415829	98.63	0
HP0222	Helicobacter pylori 26695	hypothetical protein HP0222	NP_207020.1	Helicobacter pylori Hp P-8	hypothetical protein HPHPP8_0324	WP_000858671	94.52	0
HP0222	Helicobacter pylori 26695	hypothetical protein HP0222	NP_207020.1	Helicobacter pylori Hp P-8b	hypothetical protein HPHPP8B_0325	WP_000858671	94.52	0
HP0222	Helicobacter pylori 26695	hypothetical protein HP0222	NP_207020.1	Helicobacter pylori HPAG1	hypothetical protein HPAG1_0224	WP_000415833	100	0
HP0222	Helicobacter pylori 26695	hypothetical protein HP0222	NP_207020.1	Helicobacter pylori HUP-B14	hypothetical protein HPB14_03870	WP_000418864	35.62	2
HP0222	Helicobacter pylori 26695	hypothetical protein HP0222	NP_207020.1	Helicobacter pylori India7	hypothetical protein HPIN_00970	WP_000450350	98.63	0
HP0222	Helicobacter pylori 26695	hypothetical protein HP0222	NP_207020.1	Helicobacter pylori J166	CopG family transcriptional regulator	WP_000858679	93.15	0
HP0222	Helicobacter pylori 26695	hypothetical protein HP0222	NP_207020.1	Helicobacter pylori J99	CopG family transcriptional regulator	WP_000858669	94.52	0
HP0222	Helicobacter pylori 26695	hypothetical protein HP0222	NP_207020.1	Helicobacter pylori Lithuania75	hypothetical protein HPLT_01165	WP_000415824	98.63	0
HP0222	Helicobacter pylori 26695	hypothetical protein HP0222	NP_207020.1	Helicobacter pylori NCTC 11637 CCUG 17874 ATCC 43504	Hypothetical protein HP17_06802	WP_000415824	98.63	0
HP0222	Helicobacter pylori 26695	hypothetical protein HP0222	NP_207020.1	Helicobacter pylori NQ4044	hypothetical protein HPNQ4044_0345	WP_000415827	97.26	1
HP0222	Helicobacter pylori 26695	hypothetical protein HP0222	NP_207020.1	Helicobacter pylori NQ4053	hypothetical protein HPNQ4053_0317	WP_000415834	100	0
HP0222	Helicobacter pylori 26695	hypothetical protein HP0222	NP_207020.1	Helicobacter pylori NQ4076	hypothetical protein HPNQ4076_0298	WP_000750560	98.63	0
HP0222	Helicobacter pylori 26695	hypothetical protein HP0222	NP_207020.1	Helicobacter pylori NQ4099	hypothetical protein HPNQ4099_0363	WP_000415825	98.63	0
HP0222	Helicobacter pylori 26695	hypothetical protein HP0222	NP_207020.1	Helicobacter pylori NQ4110	hypothetical protein HPNQ4110_0425	WP_000415824	98.63	0
HP0222	Helicobacter pylori 26695	hypothetical protein HP0222	NP_207020.1	Helicobacter pylori NQ4161	hypothetical protein HPNQ4161_0302	WP_000415825	98.63	0
HP0222	Helicobacter pylori 26695	hypothetical protein HP0222	NP_207020.1	Helicobacter pylori NQ4200	hypothetical protein HPNQ4200_0123	WP_000415825	98.63	0
HP0222	Helicobacter pylori 26695	hypothetical protein HP0222	NP_207020.1	Helicobacter pylori NQ4216	hypothetical protein HPNQ4216_0418	WP_000415828	98.63	0
HP0222	Helicobacter pylori 26695	hypothetical protein HP0222	NP_207020.1	Helicobacter pylori NQ4228	hypothetical protein HPNQ4228_0456	WP_000858679	93.15	0
HP0222	Helicobacter pylori 26695	hypothetical protein HP0222	NP_207020.1	Helicobacter pylori NY40	hypothetical protein NY40_0845	WP_041050678	98.63	0
HP0222	Helicobacter pylori 26695	hypothetical protein HP0222	NP_207020.1	Helicobacter pylori OK113	hypothetical protein HPOK113_0232	BAM96140	76.71	0
HP0222	Helicobacter pylori 26695	hypothetical protein HP0222	NP_207020.1	Helicobacter pylori OK310	hypothetical protein HPOK310_0228	WP_000450349	98.63	0
HP0222	Helicobacter pylori 26695	hypothetical protein HP0222	NP_207020.1	Helicobacter pylori oki102	CopG family transcriptional regulator	WP_000858680	95.89	0
HP0222	Helicobacter pylori 26695	hypothetical protein HP0222	NP_207020.1	Helicobacter pylori oki112	CopG family transcriptional regulator	WP_000858680	95.89	0
HP0222	Helicobacter pylori 26695	hypothetical protein HP0222	NP_207020.1	Helicobacter pylori oki128	CopG family transcriptional regulator	WP_000450350	98.63	0
HP0222	Helicobacter pylori 26695	hypothetical protein HP0222	NP_207020.1	Helicobacter pylori oki154	CopG family transcriptional regulator	WP_000450349	98.63	0
HP0222	Helicobacter pylori 26695	hypothetical protein HP0222	NP_207020.1	Helicobacter pylori oki422	CopG family transcriptional regulator	WP_000858680	95.89	0
HP0222	Helicobacter pylori 26695	hypothetical protein HP0222	NP_207020.1	Helicobacter pylori oki673	CopG family transcriptional regulator	WP_000450351	97.26	1
HP0222	Helicobacter pylori 26695	hypothetical protein HP0222	NP_207020.1	Helicobacter pylori oki828	CopG family transcriptional regulator	WP_000450349	98.63	0
HP0222	Helicobacter pylori 26695	hypothetical protein HP0222	NP_207020.1	Helicobacter pylori oki898	CopG family transcriptional regulator	WP_000858680	95.89	0
HP0222	Helicobacter pylori 26695	hypothetical protein HP0222	NP_207020.1	Helicobacter pylori P12	hypothetical protein HPP12_0223	ACJ07382	53.42	0
HP0222	Helicobacter pylori 26695	hypothetical protein HP0222	NP_207020.1	Helicobacter pylori PeCan18	hypothetical protein HPPC18_01110	WP_000858671	94.52	0
HP0222	Helicobacter pylori 26695	hypothetical protein HP0222	NP_207020.1	Helicobacter pylori PeCan4	hypothetical protein HPPC_01115	WP_000450341	97.26	0
HP0222	Helicobacter pylori 26695	hypothetical protein HP0222	NP_207020.1	Helicobacter pylori Puno120	hypothetical protein HPPN120_01135	WP_000450349	98.63	0
HP0222	Helicobacter pylori 26695	hypothetical protein HP0222	NP_207020.1	Helicobacter pylori Puno135	hypothetical protein HPPN135_01140	WP_000450349	98.63	0
HP0222	Helicobacter pylori 26695	hypothetical protein HP0222	NP_207020.1	Helicobacter pylori PZ5004	CopG family transcriptional regulator	WP_000858673	94.52	0
HP0222	Helicobacter pylori 26695	hypothetical protein HP0222	NP_207020.1	Helicobacter pylori PZ5024	CopG family transcriptional regulator	WP_000858673	94.52	0
HP0222	Helicobacter pylori 26695	hypothetical protein HP0222	NP_207020.1	Helicobacter pylori PZ5026	CopG family transcriptional regulator	WP_000415828	98.63	0
HP0222	Helicobacter pylori 26695	hypothetical protein HP0222	NP_207020.1	Helicobacter pylori PZ5056	CopG family transcriptional regulator	WP_000750559	98.63	0
HP0222	Helicobacter pylori 26695	hypothetical protein HP0222	NP_207020.1	Helicobacter pylori PZ5080	CopG family transcriptional regulator	WP_000450349	98.63	0
HP0222	Helicobacter pylori 26695	hypothetical protein HP0222	NP_207020.1	Helicobacter pylori PZ5086	CopG family transcriptional regulator	WP_000415834	100	0
HP0222	Helicobacter pylori 26695	hypothetical protein HP0222	NP_207020.1	Helicobacter pylori R018c	ribbon-helix-helix , copG family protein	WP_000415833	100	0
HP0222	Helicobacter pylori 26695	hypothetical protein HP0222	NP_207020.1	Helicobacter pylori R030b	ribbon-helix-helix , copG family protein	WP_000858672	94.52	0
HP0222	Helicobacter pylori 26695	hypothetical protein HP0222	NP_207020.1	Helicobacter pylori R036d	ribbon-helix-helix , copG family protein	WP_000415824	98.63	0
HP0222	Helicobacter pylori 26695	hypothetical protein HP0222	NP_207020.1	Helicobacter pylori R037c	ribbon-helix-helix , copG family protein	WP_000415826	98.63	0
HP0222	Helicobacter pylori 26695	hypothetical protein HP0222	NP_207020.1	Helicobacter pylori R038b	ribbon-helix-helix , copG family protein	WP_000415835	100	0
HP0222	Helicobacter pylori 26695	hypothetical protein HP0222	NP_207020.1	Helicobacter pylori R046Wa	ribbon-helix-helix , copG family protein	WP_000415823	98.63	0
HP0222	Helicobacter pylori 26695	hypothetical protein HP0222	NP_207020.1	Helicobacter pylori R055a	ribbon-helix-helix , copG family protein	WP_000858680	95.89	0
HP0222	Helicobacter pylori 26695	hypothetical protein HP0222	NP_207020.1	Helicobacter pylori R056a	ribbon-helix-helix , copG family protein	WP_000415833	100	0
HP0222	Helicobacter pylori 26695	hypothetical protein HP0222	NP_207020.1	Helicobacter pylori R32b	ribbon-helix-helix , copG family protein	WP_000415833	100	0
HP0222	Helicobacter pylori 26695	hypothetical protein HP0222	NP_207020.1	Helicobacter pylori Rif1	hypothetical protein C695_01120	WP_000415831	100	0
HP0222	Helicobacter pylori 26695	hypothetical protein HP0222	NP_207020.1	Helicobacter pylori Rif2	hypothetical protein C730_01120	WP_000415831	100	0
HP0222	Helicobacter pylori 26695	hypothetical protein HP0222	NP_207020.1	Helicobacter pylori Sat464	hypothetical protein HPSAT_01100	WP_000450352	97.26	0
HP0222	Helicobacter pylori 26695	hypothetical protein HP0222	NP_207020.1	Helicobacter pylori Shi112	hypothetical protein HPSH112_01170	WP_000450342	95.89	0
HP0222	Helicobacter pylori 26695	hypothetical protein HP0222	NP_207020.1	Helicobacter pylori Shi169	hypothetical protein HPSH169_01280	WP_000450349	98.63	0
HP0222	Helicobacter pylori 26695	hypothetical protein HP0222	NP_207020.1	Helicobacter pylori Shi417	hypothetical protein HPSH417_01120	WP_000450349	98.63	0
HP0222	Helicobacter pylori 26695	hypothetical protein HP0222	NP_207020.1	Helicobacter pylori Shi470	hypothetical protein HPSH_01150	WP_000450352	97.26	0
HP0222	Helicobacter pylori 26695	hypothetical protein HP0222	NP_207020.1	Helicobacter pylori SJM180	hypothetical protein HPSJM_01220	WP_000450341	97.26	0
HP0222	Helicobacter pylori 26695	hypothetical protein HP0222	NP_207020.1	Helicobacter pylori SNT49	hypothetical protein HPSNT_01295	WP_000858682	97.26	0
HP0222	Helicobacter pylori 26695	hypothetical protein HP0222	NP_207020.1	Helicobacter pylori SouthAfrica20	ribbon-helix-helix , copG family protein	WP_020971901	89.04	0
HP0222	Helicobacter pylori 26695	hypothetical protein HP0222	NP_207020.1	Helicobacter pylori SouthAfrica50	ribbon-helix-helix , copG family protein	EQD89352	50.68	0
HP0222	Helicobacter pylori 26695	hypothetical protein HP0222	NP_207020.1	Helicobacter pylori SouthAfrica7	hypothetical protein HPSA_01125	WP_000858677	90.41	0
HP0222	Helicobacter pylori 26695	hypothetical protein HP0222	NP_207020.1	Helicobacter pylori SS1	NA	NA	0	0
HP0222	Helicobacter pylori 26695	hypothetical protein HP0222	NP_207020.1	Helicobacter pylori UM023	CopG family transcriptional regulator	WP_000450349	98.63	0
HP0222	Helicobacter pylori 26695	hypothetical protein HP0222	NP_207020.1	Helicobacter pylori UM032	CopG family transcriptional regulator	WP_000450349	98.63	0
HP0222	Helicobacter pylori 26695	hypothetical protein HP0222	NP_207020.1	Helicobacter pylori UM037	CopG family transcriptional regulator	WP_000450339	97.26	0
HP0222	Helicobacter pylori 26695	hypothetical protein HP0222	NP_207020.1	Helicobacter pylori UM038	CopG family transcriptional regulator	WP_000450350	98.63	0
HP0222	Helicobacter pylori 26695	hypothetical protein HP0222	NP_207020.1	Helicobacter pylori UM065	CopG family transcriptional regulator	WP_021302842	97.26	0
HP0222	Helicobacter pylori 26695	hypothetical protein HP0222	NP_207020.1	Helicobacter pylori UM066	CopG family transcriptional regulator	WP_000450349	98.63	0
HP0222	Helicobacter pylori 26695	hypothetical protein HP0222	NP_207020.1	Helicobacter pylori UM067	CopG family transcriptional regulator	WP_000450349	98.63	0
HP0222	Helicobacter pylori 26695	hypothetical protein HP0222	NP_207020.1	Helicobacter pylori UM077	CopG family transcriptional regulator	WP_021307440	95.89	0
HP0222	Helicobacter pylori 26695	hypothetical protein HP0222	NP_207020.1	Helicobacter pylori UM084	CopG family transcriptional regulator	WP_000450349	98.63	0
HP0222	Helicobacter pylori 26695	hypothetical protein HP0222	NP_207020.1	Helicobacter pylori UM085	CopG family transcriptional regulator	WP_000450349	98.63	0
HP0222	Helicobacter pylori 26695	hypothetical protein HP0222	NP_207020.1	Helicobacter pylori UM111	CopG family transcriptional regulator	WP_021308373	97.26	0
HP0222	Helicobacter pylori 26695	hypothetical protein HP0222	NP_207020.1	Helicobacter pylori UM114	CopG family transcriptional regulator	WP_000450339	97.26	0
HP0222	Helicobacter pylori 26695	hypothetical protein HP0222	NP_207020.1	Helicobacter pylori UM298	CopG family transcriptional regulator	WP_000450349	98.63	0
HP0222	Helicobacter pylori 26695	hypothetical protein HP0222	NP_207020.1	Helicobacter pylori UM299	CopG family transcriptional regulator	WP_000450349	98.63	0
HP0222	Helicobacter pylori 26695	hypothetical protein HP0222	NP_207020.1	Helicobacter pylori UMB G1	ribbon-helix-helix , copG family protein	WP_000415824	98.63	0
HP0222	Helicobacter pylori 26695	hypothetical protein HP0222	NP_207020.1	Helicobacter pylori v225d	Hypothetical protein HPV225_0239	WP_000450349	98.63	0
HP0222	Helicobacter pylori 26695	hypothetical protein HP0222	NP_207020.1	Helicobacter pylori X47-2AL	CopG family transcriptional regulator	WP_000415824	98.63	0
HP0222	Helicobacter pylori 26695	hypothetical protein HP0222	NP_207020.1	Helicobacter pylori XZ274	hypothetical protein MWE_0298	WP_000450349	98.63	0
HP0222	Helicobacter pylori 26695	hypothetical protein HP0222	NP_207020.1	Helicobacter rodentium	NA	NA	0	0
HP0222	Helicobacter pylori 26695	hypothetical protein HP0222	NP_207020.1	Helicobacter saguini	NA	NA	0	0
HP0222	Helicobacter pylori 26695	hypothetical protein HP0222	NP_207020.1	Helicobacter sp CLO-3	NA	NA	0	0
HP0222	Helicobacter pylori 26695	hypothetical protein HP0222	NP_207020.1	Helicobacter sp MIT 01-6242	NA	NA	0	0
HP0222	Helicobacter pylori 26695	hypothetical protein HP0222	NP_207020.1	Helicobacter sp MIT 01-6451	NA	NA	0	0
HP0222	Helicobacter pylori 26695	hypothetical protein HP0222	NP_207020.1	Helicobacter sp MIT 03-1614	hypothetical protein LS66_06320	WP_034328547	20.55	0
HP0222	Helicobacter pylori 26695	hypothetical protein HP0222	NP_207020.1	Helicobacter sp MIT 03-1616	hypothetical protein LS67_09435	WP_034328547	20.55	0
HP0222	Helicobacter pylori 26695	hypothetical protein HP0222	NP_207020.1	Helicobacter sp MIT 05-5293	NA	NA	0	0
HP0222	Helicobacter pylori 26695	hypothetical protein HP0222	NP_207020.1	Helicobacter sp MIT 05-5294	NA	NA	0	0
HP0222	Helicobacter pylori 26695	hypothetical protein HP0222	NP_207020.1	Helicobacter sp MIT 11-5569	NA	NA	0	0
HP0222	Helicobacter pylori 26695	hypothetical protein HP0222	NP_207020.1	Helicobacter suis	hypothetical protein	WP_006563801	46.58	1
HP0222	Helicobacter pylori 26695	hypothetical protein HP0222	NP_207020.1	Helicobacter suis HS1	hypothetical protein HSUHS1_0004	WP_006563801	46.58	1
HP0222	Helicobacter pylori 26695	hypothetical protein HP0222	NP_207020.1	Helicobacter suis HS5	hypothetical protein HSUHS5_0048	WP_006563801	46.58	1
HP0222	Helicobacter pylori 26695	hypothetical protein HP0222	NP_207020.1	Helicobacter trogontum	NA	NA	0	0
HP0222	Helicobacter pylori 26695	hypothetical protein HP0222	NP_207020.1	Helicobacter typhlonius	NA	NA	0	0
HP0222	Helicobacter pylori 26695	hypothetical protein HP0222	NP_207020.1	Helicobacter winghamensis	NA	NA	0	0
HP0222	Helicobacter pylori 26695	hypothetical protein HP0222	NP_207020.1	Helicobacter winghamensis ATCC BAA-430	NA	NA	0	0
HP0564	Helicobacter pylori 26695	hypothetical protein HP0564	NP_207359.2	Helicobacter	NA	NA	0	0
HP0564	Helicobacter pylori 26695	hypothetical protein HP0564	NP_207359.2	Helicobacter acinonychis	hypothetical protein	WP_011577687	76.54	0
HP0564	Helicobacter pylori 26695	hypothetical protein HP0564	NP_207359.2	Helicobacter acinonychis str Sheeba	conserved hypothetical protein	WP_011577687	76.54	0
HP0564	Helicobacter pylori 26695	hypothetical protein HP0564	NP_207359.2	Helicobacter ailurogastricus	NA	NA	0	0
HP0564	Helicobacter pylori 26695	hypothetical protein HP0564	NP_207359.2	Helicobacter apodemus	NA	NA	0	0
HP0564	Helicobacter pylori 26695	hypothetical protein HP0564	NP_207359.2	Helicobacter bilis	NA	NA	0	0
HP0564	Helicobacter pylori 26695	hypothetical protein HP0564	NP_207359.2	Helicobacter bilis ATCC 43879	NA	NA	0	0
HP0564	Helicobacter pylori 26695	hypothetical protein HP0564	NP_207359.2	Helicobacter bilis WiWa	NA	NA	0	0
HP0564	Helicobacter pylori 26695	hypothetical protein HP0564	NP_207359.2	Helicobacter bizzozeronii	hypothetical protein	WP_006018088	34.57	1
HP0564	Helicobacter pylori 26695	hypothetical protein HP0564	NP_207359.2	Helicobacter bizzozeronii CCUG 35545	hypothetical protein HBZS_119190	WP_006018088	34.57	1
HP0564	Helicobacter pylori 26695	hypothetical protein HP0564	NP_207359.2	Helicobacter bizzozeronii CIII-1	NA	NA	0	0
HP0564	Helicobacter pylori 26695	hypothetical protein HP0564	NP_207359.2	Helicobacter canadensis	NA	NA	0	0
HP0564	Helicobacter pylori 26695	hypothetical protein HP0564	NP_207359.2	Helicobacter canadensis MIT 98-5491	NA	NA	0	0
HP0564	Helicobacter pylori 26695	hypothetical protein HP0564	NP_207359.2	Helicobacter canis	NA	NA	0	0
HP0564	Helicobacter pylori 26695	hypothetical protein HP0564	NP_207359.2	Helicobacter canis NCTC 12740	NA	NA	0	0
HP0564	Helicobacter pylori 26695	hypothetical protein HP0564	NP_207359.2	Helicobacter cetorum	hypothetical protein	WP_014658847	69.14	0
HP0564	Helicobacter pylori 26695	hypothetical protein HP0564	NP_207359.2	Helicobacter cetorum MIT 00-7128	hypothetical protein HCW_06320	WP_014661392	61.73	0
HP0564	Helicobacter pylori 26695	hypothetical protein HP0564	NP_207359.2	Helicobacter cetorum MIT 99-5656	hypothetical protein HCD_01440	WP_014658847	69.14	0
HP0564	Helicobacter pylori 26695	hypothetical protein HP0564	NP_207359.2	Helicobacter cinaedi	NA	NA	0	0
HP0564	Helicobacter pylori 26695	hypothetical protein HP0564	NP_207359.2	Helicobacter cinaedi CCUG 18818 ATCC BAA-847	NA	NA	0	0
HP0564	Helicobacter pylori 26695	hypothetical protein HP0564	NP_207359.2	Helicobacter cinaedi PAGU611	NA	NA	0	0
HP0564	Helicobacter pylori 26695	hypothetical protein HP0564	NP_207359.2	Helicobacter felis	hypothetical protein	WP_013470053	34.57	1
HP0564	Helicobacter pylori 26695	hypothetical protein HP0564	NP_207359.2	Helicobacter felis ATCC 49179	putative uncharacterized protein	WP_013470053	34.57	1
HP0564	Helicobacter pylori 26695	hypothetical protein HP0564	NP_207359.2	Helicobacter fennelliae	NA	NA	0	0
HP0564	Helicobacter pylori 26695	hypothetical protein HP0564	NP_207359.2	Helicobacter fennelliae MRY12-0050	NA	NA	0	0
HP0564	Helicobacter pylori 26695	hypothetical protein HP0564	NP_207359.2	Helicobacter heilmannii	NA	NA	0	0
HP0564	Helicobacter pylori 26695	hypothetical protein HP0564	NP_207359.2	Helicobacter heilmannii ASB14	NA	NA	0	0
HP0564	Helicobacter pylori 26695	hypothetical protein HP0564	NP_207359.2	Helicobacter hepaticus	NA	NA	0	0
HP0564	Helicobacter pylori 26695	hypothetical protein HP0564	NP_207359.2	Helicobacter hepaticus ATCC 51449	NA	NA	0	0
HP0564	Helicobacter pylori 26695	hypothetical protein HP0564	NP_207359.2	Helicobacter himalayensis	NA	NA	0	0
HP0564	Helicobacter pylori 26695	hypothetical protein HP0564	NP_207359.2	Helicobacter jaachi	NA	NA	0	0
HP0564	Helicobacter pylori 26695	hypothetical protein HP0564	NP_207359.2	Helicobacter macacae	NA	NA	0	0
HP0564	Helicobacter pylori 26695	hypothetical protein HP0564	NP_207359.2	Helicobacter macacae MIT 99-5501	NA	NA	0	0
HP0564	Helicobacter pylori 26695	hypothetical protein HP0564	NP_207359.2	Helicobacter magdeburgensis	NA	NA	0	0
HP0564	Helicobacter pylori 26695	hypothetical protein HP0564	NP_207359.2	Helicobacter muridarum	NA	NA	0	0
HP0564	Helicobacter pylori 26695	hypothetical protein HP0564	NP_207359.2	Helicobacter mustelae	NA	NA	0	0
HP0564	Helicobacter pylori 26695	hypothetical protein HP0564	NP_207359.2	Helicobacter mustelae 12198	NA	NA	0	0
HP0564	Helicobacter pylori 26695	hypothetical protein HP0564	NP_207359.2	Helicobacter pametensis	NA	NA	0	0
HP0564	Helicobacter pylori 26695	hypothetical protein HP0564	NP_207359.2	Helicobacter pullorum	NA	NA	0	0
HP0564	Helicobacter pylori 26695	hypothetical protein HP0564	NP_207359.2	Helicobacter pullorum MIT 98-5489	NA	NA	0	0
HP0564	Helicobacter pylori 26695	hypothetical protein HP0564	NP_207359.2	Helicobacter pylori	hypothetical protein	WP_000418864	100	0
HP0564	Helicobacter pylori 26695	hypothetical protein HP0564	NP_207359.2	Helicobacter pylori 2017	hypothetical protein hp2017_0548	WP_000418875	98.77	0
HP0564	Helicobacter pylori 26695	hypothetical protein HP0564	NP_207359.2	Helicobacter pylori 2018	hypothetical protein hp2018_0550	WP_000418875	98.77	0
HP0564	Helicobacter pylori 26695	hypothetical protein HP0564	NP_207359.2	Helicobacter pylori 26695	hypothetical protein HP0564	WP_000418864	100	0
HP0564	Helicobacter pylori 26695	hypothetical protein HP0564	NP_207359.2	Helicobacter pylori 26695-1	hypothetical protein SE87_02920	WP_000418864	100	0
HP0564	Helicobacter pylori 26695	hypothetical protein HP0564	NP_207359.2	Helicobacter pylori 35A	hypothetical protein HMPREF4655_21037	WP_000418247	96.3	0
HP0564	Helicobacter pylori 26695	hypothetical protein HP0564	NP_207359.2	Helicobacter pylori 51	hypothetical protein KHP_0754	WP_000418252	97.53	0
HP0564	Helicobacter pylori 26695	hypothetical protein HP0564	NP_207359.2	Helicobacter pylori 52	hypothetical protein HPKB_0780	WP_000418865	98.77	0
HP0564	Helicobacter pylori 26695	hypothetical protein HP0564	NP_207359.2	Helicobacter pylori 83	hypothetical protein HMPREF0462_0852	WP_000418246	95.06	0
HP0564	Helicobacter pylori 26695	hypothetical protein HP0564	NP_207359.2	Helicobacter pylori 908	hypothetical protein hp908_0569	WP_000418875	98.77	0
HP0564	Helicobacter pylori 26695	hypothetical protein HP0564	NP_207359.2	Helicobacter pylori 98-10	hypothetical protein HP9810_905g28	WP_000418255	95.06	0
HP0564	Helicobacter pylori 26695	hypothetical protein HP0564	NP_207359.2	Helicobacter pylori A45	hypothetical protein C528_01465	WP_001916622	95.06	0
HP0564	Helicobacter pylori 26695	hypothetical protein HP0564	NP_207359.2	Helicobacter pylori Aklavik117	hypothetical protein HPAKL117_02660	WP_000418248	95.06	1
HP0564	Helicobacter pylori 26695	hypothetical protein HP0564	NP_207359.2	Helicobacter pylori Aklavik86	hypothetical protein HPAKL86_03995	WP_015087173	91.36	0
HP0564	Helicobacter pylori 26695	hypothetical protein HP0564	NP_207359.2	Helicobacter pylori B128	hypothetical protein HPB128_25g32	WP_000418855	93.83	1
HP0564	Helicobacter pylori 26695	hypothetical protein HP0564	NP_207359.2	Helicobacter pylori B38	Conserved hypothetical protein	WP_000418870	96.3	0
HP0564	Helicobacter pylori 26695	hypothetical protein HP0564	NP_207359.2	Helicobacter pylori B8	conserved hypothetical protein	WP_000418855	93.83	1
HP0564	Helicobacter pylori 26695	hypothetical protein HP0564	NP_207359.2	Helicobacter pylori BM012A	hypothetical protein U063_0564	WP_000858682	32.1	2
HP0564	Helicobacter pylori 26695	hypothetical protein HP0564	NP_207359.2	Helicobacter pylori BM012S	hypothetical protein U064_0565	WP_000858682	32.1	2
HP0564	Helicobacter pylori 26695	hypothetical protein HP0564	NP_207359.2	Helicobacter pylori CCHI 33	hypothetical protein A608_0765	WP_000418875	98.77	0
HP0564	Helicobacter pylori 26695	hypothetical protein HP0564	NP_207359.2	Helicobacter pylori CG-IMSS-2012	hypothetical protein H500_03770	WP_022576738	96.3	0
HP0564	Helicobacter pylori 26695	hypothetical protein HP0564	NP_207359.2	Helicobacter pylori CPY1124	hypothetical protein HPCPY1124_0715	WP_000418247	96.3	0
HP0564	Helicobacter pylori 26695	hypothetical protein HP0564	NP_207359.2	Helicobacter pylori CPY1313	hypothetical protein HPCPY1313_0196	WP_000418252	97.53	0
HP0564	Helicobacter pylori 26695	hypothetical protein HP0564	NP_207359.2	Helicobacter pylori CPY1662	hypothetical protein HPCPY1662_0915	WP_000418252	97.53	0
HP0564	Helicobacter pylori 26695	hypothetical protein HP0564	NP_207359.2	Helicobacter pylori CPY1962	hypothetical protein HPCPY1962_0951	WP_000418247	96.3	0
HP0564	Helicobacter pylori 26695	hypothetical protein HP0564	NP_207359.2	Helicobacter pylori CPY3281	hypothetical protein HPCPY3281_0718	WP_000418247	96.3	0
HP0564	Helicobacter pylori 26695	hypothetical protein HP0564	NP_207359.2	Helicobacter pylori CPY6081	hypothetical protein HPCPY6081_0382	WP_000418247	96.3	0
HP0564	Helicobacter pylori 26695	hypothetical protein HP0564	NP_207359.2	Helicobacter pylori CPY6261	hypothetical protein HPCPY6261_1447	WP_000418251	95.06	0
HP0564	Helicobacter pylori 26695	hypothetical protein HP0564	NP_207359.2	Helicobacter pylori CPY6271	hypothetical protein HPCPY6271_0090	WP_000418247	96.3	0
HP0564	Helicobacter pylori 26695	hypothetical protein HP0564	NP_207359.2	Helicobacter pylori CPY6311	hypothetical protein HPCPY6311_0592	WP_000418252	97.53	0
HP0564	Helicobacter pylori 26695	hypothetical protein HP0564	NP_207359.2	Helicobacter pylori Cuz20	hypothetical protein HPCU_03085	WP_000418249	86.42	0
HP0564	Helicobacter pylori 26695	hypothetical protein HP0564	NP_207359.2	Helicobacter pylori ELS37	hypothetical protein HPELS_03750	WP_000418860	95.06	1
HP0564	Helicobacter pylori 26695	hypothetical protein HP0564	NP_207359.2	Helicobacter pylori F16	hypothetical protein HPF16_0795	WP_000418254	93.83	0
HP0564	Helicobacter pylori 26695	hypothetical protein HP0564	NP_207359.2	Helicobacter pylori F30	hypothetical protein HPF30_0763	WP_000418250	95.06	0
HP0564	Helicobacter pylori 26695	hypothetical protein HP0564	NP_207359.2	Helicobacter pylori F32	hypothetical protein HPF32_0539	WP_000418247	96.3	0
HP0564	Helicobacter pylori 26695	hypothetical protein HP0564	NP_207359.2	Helicobacter pylori F57	hypothetical protein HPF57_0589	WP_000418247	96.3	0
HP0564	Helicobacter pylori 26695	hypothetical protein HP0564	NP_207359.2	Helicobacter pylori FD423	hypothetical protein N402_04465	WP_000418856	97.53	0
HP0564	Helicobacter pylori 26695	hypothetical protein HP0564	NP_207359.2	Helicobacter pylori FD430	hypothetical protein N403_02725	WP_000418856	97.53	0
HP0564	Helicobacter pylori 26695	hypothetical protein HP0564	NP_207359.2	Helicobacter pylori FD506	hypothetical protein N404_05380	WP_000418245	95.06	0
HP0564	Helicobacter pylori 26695	hypothetical protein HP0564	NP_207359.2	Helicobacter pylori FD535	hypothetical protein N411_00445	WP_000418876	97.53	0
HP0564	Helicobacter pylori 26695	hypothetical protein HP0564	NP_207359.2	Helicobacter pylori FD568	hypothetical protein N405_04250	WP_000418245	95.06	0
HP0564	Helicobacter pylori 26695	hypothetical protein HP0564	NP_207359.2	Helicobacter pylori FD577	hypothetical protein N406_06715	WP_000418245	95.06	0
HP0564	Helicobacter pylori 26695	hypothetical protein HP0564	NP_207359.2	Helicobacter pylori FD662	hypothetical protein N407_02945	WP_000418870	96.3	0
HP0564	Helicobacter pylori 26695	hypothetical protein HP0564	NP_207359.2	Helicobacter pylori FD703	hypothetical protein N408_03215	WP_000418861	98.77	0
HP0564	Helicobacter pylori 26695	hypothetical protein HP0564	NP_207359.2	Helicobacter pylori FD719	hypothetical protein N409_05075	WP_000418856	97.53	0
HP0564	Helicobacter pylori 26695	hypothetical protein HP0564	NP_207359.2	Helicobacter pylori G27	hypothetical protein HPG27_523	WP_000418872	97.53	0
HP0564	Helicobacter pylori 26695	hypothetical protein HP0564	NP_207359.2	Helicobacter pylori GAM100Ai	hypothetical protein HMPREF1391_00901	WP_001918426	97.53	0
HP0564	Helicobacter pylori 26695	hypothetical protein HP0564	NP_207359.2	Helicobacter pylori GAM101Biv	hypothetical protein HMPREF1392_00074	WP_001924143	96.3	0
HP0564	Helicobacter pylori 26695	hypothetical protein HP0564	NP_207359.2	Helicobacter pylori GAM103Bi	hypothetical protein HMPREF1393_01199	WP_000418875	98.77	0
HP0564	Helicobacter pylori 26695	hypothetical protein HP0564	NP_207359.2	Helicobacter pylori GAM105Ai	hypothetical protein HMPREF1394_00159	WP_000418873	96.3	0
HP0564	Helicobacter pylori 26695	hypothetical protein HP0564	NP_207359.2	Helicobacter pylori GAM112Ai	hypothetical protein HMPREF1395_01189	WP_000418875	98.77	0
HP0564	Helicobacter pylori 26695	hypothetical protein HP0564	NP_207359.2	Helicobacter pylori GAM114Ai	hypothetical protein HMPREF1396_01061	WP_000418875	98.77	0
HP0564	Helicobacter pylori 26695	hypothetical protein HP0564	NP_207359.2	Helicobacter pylori GAM115Ai	hypothetical protein HMPREF1397_01663	WP_000418875	98.77	0
HP0564	Helicobacter pylori 26695	hypothetical protein HP0564	NP_207359.2	Helicobacter pylori GAM117Ai	hypothetical protein HMPREF1398_00179	WP_000418875	98.77	0
HP0564	Helicobacter pylori 26695	hypothetical protein HP0564	NP_207359.2	Helicobacter pylori GAM118Bi	hypothetical protein HMPREF1399_01241	WP_000418875	98.77	0
HP0564	Helicobacter pylori 26695	hypothetical protein HP0564	NP_207359.2	Helicobacter pylori GAM119Bi	hypothetical protein HMPREF1400_01612	WP_001937170	97.53	0
HP0564	Helicobacter pylori 26695	hypothetical protein HP0564	NP_207359.2	Helicobacter pylori GAM120Ai	hypothetical protein HMPREF1401_01535	WP_000418875	98.77	0
HP0564	Helicobacter pylori 26695	hypothetical protein HP0564	NP_207359.2	Helicobacter pylori GAM121Aii	hypothetical protein HMPREF1402_01595	WP_001937170	97.53	0
HP0564	Helicobacter pylori 26695	hypothetical protein HP0564	NP_207359.2	Helicobacter pylori GAM201Ai	hypothetical protein HMPREF1403_00979	WP_000418875	98.77	0
HP0564	Helicobacter pylori 26695	hypothetical protein HP0564	NP_207359.2	Helicobacter pylori GAM210Bi	hypothetical protein HMPREF1404_00413	WP_000418875	98.77	0
HP0564	Helicobacter pylori 26695	hypothetical protein HP0564	NP_207359.2	Helicobacter pylori GAM231Ai	hypothetical protein HMPREF1405_01583	WP_001942078	97.53	0
HP0564	Helicobacter pylori 26695	hypothetical protein HP0564	NP_207359.2	Helicobacter pylori GAM239Bi	hypothetical protein HMPREF1406_00961	WP_001942078	97.53	0
HP0564	Helicobacter pylori 26695	hypothetical protein HP0564	NP_207359.2	Helicobacter pylori GAM244Ai	hypothetical protein HMPREF1407_00982	WP_000418875	98.77	0
HP0564	Helicobacter pylori 26695	hypothetical protein HP0564	NP_207359.2	Helicobacter pylori GAM245Ai	hypothetical protein HMPREF1408_01221	WP_000418875	98.77	0
HP0564	Helicobacter pylori 26695	hypothetical protein HP0564	NP_207359.2	Helicobacter pylori GAM246Ai	hypothetical protein HMPREF1409_01595	WP_001947631	95.06	0
HP0564	Helicobacter pylori 26695	hypothetical protein HP0564	NP_207359.2	Helicobacter pylori GAM249T	hypothetical protein HMPREF1410_01371	WP_000418875	98.77	0
HP0564	Helicobacter pylori 26695	hypothetical protein HP0564	NP_207359.2	Helicobacter pylori GAM250AFi	hypothetical protein HMPREF1411_01565	WP_000418875	98.77	0
HP0564	Helicobacter pylori 26695	hypothetical protein HP0564	NP_207359.2	Helicobacter pylori GAM250T	hypothetical protein HMPREF1412_01160	WP_000418875	98.77	0
HP0564	Helicobacter pylori 26695	hypothetical protein HP0564	NP_207359.2	Helicobacter pylori GAM252Bi	hypothetical protein HMPREF1413_01422	WP_000418875	98.77	0
HP0564	Helicobacter pylori 26695	hypothetical protein HP0564	NP_207359.2	Helicobacter pylori GAM252T	hypothetical protein HMPREF1414_01453	WP_000418875	98.77	0
HP0564	Helicobacter pylori 26695	hypothetical protein HP0564	NP_207359.2	Helicobacter pylori GAM254Ai	hypothetical protein HMPREF1415_01420	WP_001950932	97.53	0
HP0564	Helicobacter pylori 26695	hypothetical protein HP0564	NP_207359.2	Helicobacter pylori GAM260ASi	hypothetical protein HMPREF1416_01291	WP_000418875	98.77	0
HP0564	Helicobacter pylori 26695	hypothetical protein HP0564	NP_207359.2	Helicobacter pylori GAM260Bi	hypothetical protein HMPREF1417_01410	WP_000418875	98.77	0
HP0564	Helicobacter pylori 26695	hypothetical protein HP0564	NP_207359.2	Helicobacter pylori GAM260BSi	hypothetical protein HMPREF1418_00791	WP_000418876	97.53	0
HP0564	Helicobacter pylori 26695	hypothetical protein HP0564	NP_207359.2	Helicobacter pylori GAM263BFi	hypothetical protein HMPREF1419_01494	WP_001937170	97.53	0
HP0564	Helicobacter pylori 26695	hypothetical protein HP0564	NP_207359.2	Helicobacter pylori GAM264Ai	hypothetical protein HMPREF1420_00106	WP_000418875	98.77	0
HP0564	Helicobacter pylori 26695	hypothetical protein HP0564	NP_207359.2	Helicobacter pylori GAM265BSii	hypothetical protein HMPREF1421_00571	WP_000418874	97.53	0
HP0564	Helicobacter pylori 26695	hypothetical protein HP0564	NP_207359.2	Helicobacter pylori GAM268Bii	hypothetical protein HMPREF1422_01327	WP_000418875	98.77	0
HP0564	Helicobacter pylori 26695	hypothetical protein HP0564	NP_207359.2	Helicobacter pylori GAM270ASi	hypothetical protein HMPREF1423_01427	WP_000418875	98.77	0
HP0564	Helicobacter pylori 26695	hypothetical protein HP0564	NP_207359.2	Helicobacter pylori GAM42Ai	hypothetical protein HMPREF1424_00064	WP_000418875	98.77	0
HP0564	Helicobacter pylori 26695	hypothetical protein HP0564	NP_207359.2	Helicobacter pylori GAM71Ai	hypothetical protein HMPREF1425_00567	WP_000418875	98.77	0
HP0564	Helicobacter pylori 26695	hypothetical protein HP0564	NP_207359.2	Helicobacter pylori GAM80Ai	hypothetical protein HMPREF1426_00849	WP_000418875	98.77	0
HP0564	Helicobacter pylori 26695	hypothetical protein HP0564	NP_207359.2	Helicobacter pylori GAM83Bi	hypothetical protein HMPREF1427_00365	WP_000418875	98.77	0
HP0564	Helicobacter pylori 26695	hypothetical protein HP0564	NP_207359.2	Helicobacter pylori GAM83T	hypothetical protein HMPREF1428_00915	WP_000418875	98.77	0
HP0564	Helicobacter pylori 26695	hypothetical protein HP0564	NP_207359.2	Helicobacter pylori GAM93Bi	hypothetical protein HMPREF1429_00211	WP_000418875	98.77	0
HP0564	Helicobacter pylori 26695	hypothetical protein HP0564	NP_207359.2	Helicobacter pylori GAM96Ai	hypothetical protein HMPREF1430_00406	WP_001968342	96.3	0
HP0564	Helicobacter pylori 26695	hypothetical protein HP0564	NP_207359.2	Helicobacter pylori Gambia94/24	hypothetical protein HPGAM_02895	WP_000418873	96.3	0
HP0564	Helicobacter pylori 26695	hypothetical protein HP0564	NP_207359.2	Helicobacter pylori GAMchJs106B	hypothetical protein HMPREF1431_00294	WP_001942078	97.53	0
HP0564	Helicobacter pylori 26695	hypothetical protein HP0564	NP_207359.2	Helicobacter pylori GAMchJs114i	hypothetical protein HMPREF1432_00328	WP_000418875	98.77	0
HP0564	Helicobacter pylori 26695	hypothetical protein HP0564	NP_207359.2	Helicobacter pylori GAMchJs117Ai	hypothetical protein HMPREF1433_01532	WP_001942078	97.53	0
HP0564	Helicobacter pylori 26695	hypothetical protein HP0564	NP_207359.2	Helicobacter pylori GAMchJs124i	hypothetical protein HMPREF1434_01381	WP_001942078	97.53	0
HP0564	Helicobacter pylori 26695	hypothetical protein HP0564	NP_207359.2	Helicobacter pylori GAMchJs136i	hypothetical protein HMPREF1436_01427	WP_000418873	96.3	0
HP0564	Helicobacter pylori 26695	hypothetical protein HP0564	NP_207359.2	Helicobacter pylori GC26	hypothetical protein N410_04085	WP_000418253	96.3	0
HP0564	Helicobacter pylori 26695	hypothetical protein HP0564	NP_207359.2	Helicobacter pylori HP116Bi	hypothetical protein HMPREF1437_01593	WP_000418875	98.77	0
HP0564	Helicobacter pylori 26695	hypothetical protein HP0564	NP_207359.2	Helicobacter pylori HP250AFii	hypothetical protein HMPREF1438_01265	WP_000418875	98.77	0
HP0564	Helicobacter pylori 26695	hypothetical protein HP0564	NP_207359.2	Helicobacter pylori HP250AFiii	hypothetical protein HMPREF1439_01267	WP_000418875	98.77	0
HP0564	Helicobacter pylori 26695	hypothetical protein HP0564	NP_207359.2	Helicobacter pylori HP250AFiV	hypothetical protein HMPREF1440_01477	WP_000418875	98.77	0
HP0564	Helicobacter pylori 26695	hypothetical protein HP0564	NP_207359.2	Helicobacter pylori HP250ASi	hypothetical protein HMPREF1441_00374	WP_000418875	98.77	0
HP0564	Helicobacter pylori 26695	hypothetical protein HP0564	NP_207359.2	Helicobacter pylori HP250ASii	hypothetical protein HMPREF1442_01045	WP_000418875	98.77	0
HP0564	Helicobacter pylori 26695	hypothetical protein HP0564	NP_207359.2	Helicobacter pylori HP250BFi	hypothetical protein HMPREF1443_01680	WP_000418875	98.77	0
HP0564	Helicobacter pylori 26695	hypothetical protein HP0564	NP_207359.2	Helicobacter pylori HP250BFii	hypothetical protein HMPREF1444_01484	WP_000418875	98.77	0
HP0564	Helicobacter pylori 26695	hypothetical protein HP0564	NP_207359.2	Helicobacter pylori HP250BFiii	hypothetical protein HMPREF1445_00807	WP_000418875	98.77	0
HP0564	Helicobacter pylori 26695	hypothetical protein HP0564	NP_207359.2	Helicobacter pylori HP250BFiV	hypothetical protein HMPREF1446_01586	WP_000418875	98.77	0
HP0564	Helicobacter pylori 26695	hypothetical protein HP0564	NP_207359.2	Helicobacter pylori HP250BSi	hypothetical protein HMPREF1447_00942	WP_000418875	98.77	0
HP0564	Helicobacter pylori 26695	hypothetical protein HP0564	NP_207359.2	Helicobacter pylori HP260AFi	hypothetical protein HMPREF1448_01124	WP_000418875	98.77	0
HP0564	Helicobacter pylori 26695	hypothetical protein HP0564	NP_207359.2	Helicobacter pylori HP260AFii	hypothetical protein HMPREF1449_01207	WP_000418875	98.77	0
HP0564	Helicobacter pylori 26695	hypothetical protein HP0564	NP_207359.2	Helicobacter pylori HP260ASii	hypothetical protein HMPREF1450_01617	WP_000418875	98.77	0
HP0564	Helicobacter pylori 26695	hypothetical protein HP0564	NP_207359.2	Helicobacter pylori HP260BFii	hypothetical protein HMPREF1451_01237	WP_000418876	97.53	0
HP0564	Helicobacter pylori 26695	hypothetical protein HP0564	NP_207359.2	Helicobacter pylori HP260Bi	hypothetical protein HMPREF1452_01432	WP_000418875	98.77	0
HP0564	Helicobacter pylori 26695	hypothetical protein HP0564	NP_207359.2	Helicobacter pylori Hp A-11	hypothetical protein HPHPA11_1205	WP_001922310	97.53	0
HP0564	Helicobacter pylori 26695	hypothetical protein HP0564	NP_207359.2	Helicobacter pylori Hp A-14	hypothetical protein HPHPA14_0801	WP_000418865	98.77	0
HP0564	Helicobacter pylori 26695	hypothetical protein HP0564	NP_207359.2	Helicobacter pylori Hp A-16	hypothetical protein HPHPA16_0742	WP_000418875	98.77	0
HP0564	Helicobacter pylori 26695	hypothetical protein HP0564	NP_207359.2	Helicobacter pylori Hp A-17	hypothetical protein HPHPA17_0640	WP_000418875	98.77	0
HP0564	Helicobacter pylori 26695	hypothetical protein HP0564	NP_207359.2	Helicobacter pylori Hp A-20	hypothetical protein HPHPA20_0790	WP_000418875	98.77	0
HP0564	Helicobacter pylori 26695	hypothetical protein HP0564	NP_207359.2	Helicobacter pylori Hp A-26	hypothetical protein HPHPA26_0562	WP_000418876	97.53	0
HP0564	Helicobacter pylori 26695	hypothetical protein HP0564	NP_207359.2	Helicobacter pylori Hp A-27	hypothetical protein HPHPA27_0551	WP_000418859	98.77	0
HP0564	Helicobacter pylori 26695	hypothetical protein HP0564	NP_207359.2	Helicobacter pylori Hp A-4	hypothetical protein HPHPA4_0773	WP_000418875	98.77	0
HP0564	Helicobacter pylori 26695	hypothetical protein HP0564	NP_207359.2	Helicobacter pylori Hp A-5	hypothetical protein HPHPA5_0771	WP_000418875	98.77	0
HP0564	Helicobacter pylori 26695	hypothetical protein HP0564	NP_207359.2	Helicobacter pylori Hp A-6	hypothetical protein HPHPA6_0628	WP_000418875	98.77	0
HP0564	Helicobacter pylori 26695	hypothetical protein HP0564	NP_207359.2	Helicobacter pylori Hp A-8	hypothetical protein HPHPA8_0463	WP_000418875	98.77	0
HP0564	Helicobacter pylori 26695	hypothetical protein HP0564	NP_207359.2	Helicobacter pylori Hp A-9	hypothetical protein HPHPA9_1058	WP_000418864	100	0
HP0564	Helicobacter pylori 26695	hypothetical protein HP0564	NP_207359.2	Helicobacter pylori Hp H-1	hypothetical protein HPHPH1_0617	WP_001923152	97.53	0
HP0564	Helicobacter pylori 26695	hypothetical protein HP0564	NP_207359.2	Helicobacter pylori Hp H-10	hypothetical protein HPHPH10_0761	WP_000418875	98.77	0
HP0564	Helicobacter pylori 26695	hypothetical protein HP0564	NP_207359.2	Helicobacter pylori Hp H-11	hypothetical protein HPHPH11_0766	WP_000418867	96.3	0
HP0564	Helicobacter pylori 26695	hypothetical protein HP0564	NP_207359.2	Helicobacter pylori Hp H-16	hypothetical protein HPHPH16_0864	WP_000418873	96.3	0
HP0564	Helicobacter pylori 26695	hypothetical protein HP0564	NP_207359.2	Helicobacter pylori Hp H-18	hypothetical protein HPHPH18_0654	WP_000418875	98.77	0
HP0564	Helicobacter pylori 26695	hypothetical protein HP0564	NP_207359.2	Helicobacter pylori Hp H-19	hypothetical protein HPHPH19_0899	WP_000418875	98.77	0
HP0564	Helicobacter pylori 26695	hypothetical protein HP0564	NP_207359.2	Helicobacter pylori Hp H-21	hypothetical protein HPHPH21_0585	WP_000418875	98.77	0
HP0564	Helicobacter pylori 26695	hypothetical protein HP0564	NP_207359.2	Helicobacter pylori Hp H-23	hypothetical protein HPHPH23_1249	WP_000418875	98.77	0
HP0564	Helicobacter pylori 26695	hypothetical protein HP0564	NP_207359.2	Helicobacter pylori Hp H-24	hypothetical protein HPHPH24_0856	WP_000418875	98.77	0
HP0564	Helicobacter pylori 26695	hypothetical protein HP0564	NP_207359.2	Helicobacter pylori Hp H-24b	hypothetical protein HPHPH24B_0762	WP_000418875	98.77	0
HP0564	Helicobacter pylori 26695	hypothetical protein HP0564	NP_207359.2	Helicobacter pylori Hp H-24c	hypothetical protein HPHPH24C_0642	WP_000418875	98.77	0
HP0564	Helicobacter pylori 26695	hypothetical protein HP0564	NP_207359.2	Helicobacter pylori Hp H-27	hypothetical protein HPHPH27_1205	WP_000418859	98.77	0
HP0564	Helicobacter pylori 26695	hypothetical protein HP0564	NP_207359.2	Helicobacter pylori Hp H-28	hypothetical protein HPHPH28_0684	WP_000418859	98.77	0
HP0564	Helicobacter pylori 26695	hypothetical protein HP0564	NP_207359.2	Helicobacter pylori Hp H-29	hypothetical protein HPHPH29_0652	WP_000418875	98.77	0
HP0564	Helicobacter pylori 26695	hypothetical protein HP0564	NP_207359.2	Helicobacter pylori Hp H-3	hypothetical protein HPHPH3_0753	WP_000418875	98.77	0
HP0564	Helicobacter pylori 26695	hypothetical protein HP0564	NP_207359.2	Helicobacter pylori Hp H-30	hypothetical protein HPHPH30_0748	WP_000418875	98.77	0
HP0564	Helicobacter pylori 26695	hypothetical protein HP0564	NP_207359.2	Helicobacter pylori Hp H-34	hypothetical protein HPHPH34_1014	WP_000418875	98.77	0
HP0564	Helicobacter pylori 26695	hypothetical protein HP0564	NP_207359.2	Helicobacter pylori Hp H-36	hypothetical protein HPHPH36_0824	WP_000418875	98.77	0
HP0564	Helicobacter pylori 26695	hypothetical protein HP0564	NP_207359.2	Helicobacter pylori Hp H-4	hypothetical protein HPHPH4_1021	WP_000418875	98.77	0
HP0564	Helicobacter pylori 26695	hypothetical protein HP0564	NP_207359.2	Helicobacter pylori Hp H-41	hypothetical protein HPHPH41_0630	WP_000418875	98.77	0
HP0564	Helicobacter pylori 26695	hypothetical protein HP0564	NP_207359.2	Helicobacter pylori Hp H-42	hypothetical protein HPHPH42_0592	EJB64226	66.67	0
HP0564	Helicobacter pylori 26695	hypothetical protein HP0564	NP_207359.2	Helicobacter pylori Hp H-43	hypothetical protein HPHPH43_0596	WP_000418864	100	0
HP0564	Helicobacter pylori 26695	hypothetical protein HP0564	NP_207359.2	Helicobacter pylori Hp H-44	hypothetical protein HPHPH44_0651	WP_000418875	98.77	0
HP0564	Helicobacter pylori 26695	hypothetical protein HP0564	NP_207359.2	Helicobacter pylori Hp H-45	hypothetical protein HPHPH45_0617	WP_001883685	90.12	0
HP0564	Helicobacter pylori 26695	hypothetical protein HP0564	NP_207359.2	Helicobacter pylori Hp H-5b	hypothetical protein HPHPH5B_0653	WP_000418875	98.77	0
HP0564	Helicobacter pylori 26695	hypothetical protein HP0564	NP_207359.2	Helicobacter pylori Hp H-6	hypothetical protein HPHPH6_0665	WP_000418875	98.77	0
HP0564	Helicobacter pylori 26695	hypothetical protein HP0564	NP_207359.2	Helicobacter pylori Hp H-9	hypothetical protein HPHPH9_0549	WP_000418865	98.77	0
HP0564	Helicobacter pylori 26695	hypothetical protein HP0564	NP_207359.2	Helicobacter pylori Hp M1	hypothetical protein HPHPM1_0761	WP_000418875	98.77	0
HP0564	Helicobacter pylori 26695	hypothetical protein HP0564	NP_207359.2	Helicobacter pylori Hp M2	hypothetical protein HPHPM2_0731	WP_000418875	98.77	0
HP0564	Helicobacter pylori 26695	hypothetical protein HP0564	NP_207359.2	Helicobacter pylori Hp M3	hypothetical protein HPHPM3_0761	WP_000418875	98.77	0
HP0564	Helicobacter pylori 26695	hypothetical protein HP0564	NP_207359.2	Helicobacter pylori Hp M4	hypothetical protein HPHPM4_0765	WP_000418875	98.77	0
HP0564	Helicobacter pylori 26695	hypothetical protein HP0564	NP_207359.2	Helicobacter pylori Hp M5	hypothetical protein HPHPM5_0894	WP_000418875	98.77	0
HP0564	Helicobacter pylori 26695	hypothetical protein HP0564	NP_207359.2	Helicobacter pylori Hp M6	hypothetical protein HPHPM6_0882	WP_000418875	98.77	0
HP0564	Helicobacter pylori 26695	hypothetical protein HP0564	NP_207359.2	Helicobacter pylori Hp M9	hypothetical protein HPHPM9_0684	WP_000418875	98.77	0
HP0564	Helicobacter pylori 26695	hypothetical protein HP0564	NP_207359.2	Helicobacter pylori Hp P-1	hypothetical protein HPHPP1_0804	WP_000418875	98.77	0
HP0564	Helicobacter pylori 26695	hypothetical protein HP0564	NP_207359.2	Helicobacter pylori Hp P-11	hypothetical protein HPHPP11_0886	WP_000418869	97.53	0
HP0564	Helicobacter pylori 26695	hypothetical protein HP0564	NP_207359.2	Helicobacter pylori Hp P-11b	hypothetical protein HPHPP11B_0672	WP_000418869	97.53	0
HP0564	Helicobacter pylori 26695	hypothetical protein HP0564	NP_207359.2	Helicobacter pylori Hp P-13	hypothetical protein HPHPP13_0821	WP_000418875	98.77	0
HP0564	Helicobacter pylori 26695	hypothetical protein HP0564	NP_207359.2	Helicobacter pylori Hp P-13b	hypothetical protein HPHPP13B_0827	WP_000418875	98.77	0
HP0564	Helicobacter pylori 26695	hypothetical protein HP0564	NP_207359.2	Helicobacter pylori Hp P-15	hypothetical protein HPHPP15_0899	WP_000418864	100	0
HP0564	Helicobacter pylori 26695	hypothetical protein HP0564	NP_207359.2	Helicobacter pylori Hp P-15b	hypothetical protein HPHPP15B_1167	WP_000418864	100	0
HP0564	Helicobacter pylori 26695	hypothetical protein HP0564	NP_207359.2	Helicobacter pylori Hp P-16	hypothetical protein HPHPP16_0708	WP_000418871	97.53	0
HP0564	Helicobacter pylori 26695	hypothetical protein HP0564	NP_207359.2	Helicobacter pylori Hp P-1b	hypothetical protein HPHPP1B_0885	EJC20066	74.07	0
HP0564	Helicobacter pylori 26695	hypothetical protein HP0564	NP_207359.2	Helicobacter pylori Hp P-2	hypothetical protein HPHPP2_0655	WP_000418875	98.77	0
HP0564	Helicobacter pylori 26695	hypothetical protein HP0564	NP_207359.2	Helicobacter pylori Hp P-23	hypothetical protein HPHPP23_0945	WP_000418859	98.77	0
HP0564	Helicobacter pylori 26695	hypothetical protein HP0564	NP_207359.2	Helicobacter pylori Hp P-25	hypothetical protein HPHPP25_0897	WP_000418875	98.77	0
HP0564	Helicobacter pylori 26695	hypothetical protein HP0564	NP_207359.2	Helicobacter pylori Hp P-25c	hypothetical protein HPHPP25C_0699	WP_000418875	98.77	0
HP0564	Helicobacter pylori 26695	hypothetical protein HP0564	NP_207359.2	Helicobacter pylori Hp P-25d	hypothetical protein HPHPP25D_0977	WP_000418875	98.77	0
HP0564	Helicobacter pylori 26695	hypothetical protein HP0564	NP_207359.2	Helicobacter pylori Hp P-26	hypothetical protein HPHPP26_1225	WP_000418875	98.77	0
HP0564	Helicobacter pylori 26695	hypothetical protein HP0564	NP_207359.2	Helicobacter pylori Hp P-28b	hypothetical protein HPHPP28B_0532	WP_000418875	98.77	0
HP0564	Helicobacter pylori 26695	hypothetical protein HP0564	NP_207359.2	Helicobacter pylori Hp P-2b	hypothetical protein HPHPP2B_0659	WP_000418875	98.77	0
HP0564	Helicobacter pylori 26695	hypothetical protein HP0564	NP_207359.2	Helicobacter pylori Hp P-3	hypothetical protein HPHPP3_0747	WP_000418875	98.77	0
HP0564	Helicobacter pylori 26695	hypothetical protein HP0564	NP_207359.2	Helicobacter pylori Hp P-30	hypothetical protein HPHPP30_1184	EJB39461	66.67	0
HP0564	Helicobacter pylori 26695	hypothetical protein HP0564	NP_207359.2	Helicobacter pylori Hp P-3b	hypothetical protein HPHPP3B_0561	WP_000418875	98.77	0
HP0564	Helicobacter pylori 26695	hypothetical protein HP0564	NP_207359.2	Helicobacter pylori Hp P-4	hypothetical protein HPHPP4_0764	WP_000418859	98.77	0
HP0564	Helicobacter pylori 26695	hypothetical protein HP0564	NP_207359.2	Helicobacter pylori Hp P-41	hypothetical protein HPHPP41_0907	WP_000418875	98.77	0
HP0564	Helicobacter pylori 26695	hypothetical protein HP0564	NP_207359.2	Helicobacter pylori Hp P-4c	hypothetical protein HPHPP4C_0804	WP_000418859	98.77	0
HP0564	Helicobacter pylori 26695	hypothetical protein HP0564	NP_207359.2	Helicobacter pylori Hp P-4d	hypothetical protein HPHPP4D_0802	WP_000418859	98.77	0
HP0564	Helicobacter pylori 26695	hypothetical protein HP0564	NP_207359.2	Helicobacter pylori Hp P-62	hypothetical protein HPHPP62_0660	EJB64226	66.67	0
HP0564	Helicobacter pylori 26695	hypothetical protein HP0564	NP_207359.2	Helicobacter pylori Hp P-74	hypothetical protein HPHPP74_1223	WP_000418859	98.77	0
HP0564	Helicobacter pylori 26695	hypothetical protein HP0564	NP_207359.2	Helicobacter pylori Hp P-8	hypothetical protein HPHPP8_0730	WP_000418876	97.53	0
HP0564	Helicobacter pylori 26695	hypothetical protein HP0564	NP_207359.2	Helicobacter pylori Hp P-8b	hypothetical protein HPHPP8B_0624	WP_000418876	97.53	0
HP0564	Helicobacter pylori 26695	hypothetical protein HP0564	NP_207359.2	Helicobacter pylori HPAG1	hypothetical protein HPAG1_0543	WP_000418858	95.06	1
HP0564	Helicobacter pylori 26695	hypothetical protein HP0564	NP_207359.2	Helicobacter pylori HUP-B14	hypothetical protein HPB14_03870	WP_000418864	100	0
HP0564	Helicobacter pylori 26695	hypothetical protein HP0564	NP_207359.2	Helicobacter pylori India7	hypothetical protein HPIN_04055	WP_000418856	97.53	0
HP0564	Helicobacter pylori 26695	hypothetical protein HP0564	NP_207359.2	Helicobacter pylori J166	hypothetical protein EG65_04215	WP_000418859	98.77	0
HP0564	Helicobacter pylori 26695	hypothetical protein HP0564	NP_207359.2	Helicobacter pylori J99	putative	WP_000418875	98.77	0
HP0564	Helicobacter pylori 26695	hypothetical protein HP0564	NP_207359.2	Helicobacter pylori Lithuania75	hypothetical protein HPLT_02800	WP_000418864	100	0
HP0564	Helicobacter pylori 26695	hypothetical protein HP0564	NP_207359.2	Helicobacter pylori NCTC 11637 CCUG 17874 ATCC 43504	Hypothetical protein HP17_05800	WP_000418862	97.53	1
HP0564	Helicobacter pylori 26695	hypothetical protein HP0564	NP_207359.2	Helicobacter pylori NQ4044	hypothetical protein HPNQ4044_0806	WP_000418866	97.53	0
HP0564	Helicobacter pylori 26695	hypothetical protein HP0564	NP_207359.2	Helicobacter pylori NQ4053	hypothetical protein HPNQ4053_0317	WP_000415834	32.1	2
HP0564	Helicobacter pylori 26695	hypothetical protein HP0564	NP_207359.2	Helicobacter pylori NQ4076	hypothetical protein HPNQ4076_0637	WP_000418862	97.53	1
HP0564	Helicobacter pylori 26695	hypothetical protein HP0564	NP_207359.2	Helicobacter pylori NQ4099	hypothetical protein HPNQ4099_0753	WP_000418862	97.53	1
HP0564	Helicobacter pylori 26695	hypothetical protein HP0564	NP_207359.2	Helicobacter pylori NQ4110	hypothetical protein HPNQ4110_0718	EJB39461	66.67	0
HP0564	Helicobacter pylori 26695	hypothetical protein HP0564	NP_207359.2	Helicobacter pylori NQ4161	hypothetical protein HPNQ4161_1021	WP_000418875	98.77	0
HP0564	Helicobacter pylori 26695	hypothetical protein HP0564	NP_207359.2	Helicobacter pylori NQ4200	hypothetical protein HPNQ4200_0630	EJB29494	64.2	0
HP0564	Helicobacter pylori 26695	hypothetical protein HP0564	NP_207359.2	Helicobacter pylori NQ4216	hypothetical protein HPNQ4216_0902	EJB25221	65.43	0
HP0564	Helicobacter pylori 26695	hypothetical protein HP0564	NP_207359.2	Helicobacter pylori NQ4228	hypothetical protein HPNQ4228_1027	WP_000418864	100	0
HP0564	Helicobacter pylori 26695	hypothetical protein HP0564	NP_207359.2	Helicobacter pylori NY40	hypothetical protein NY40_1231	WP_000418875	98.77	0
HP0564	Helicobacter pylori 26695	hypothetical protein HP0564	NP_207359.2	Helicobacter pylori OK113	hypothetical protein HPOK113_0580	WP_000418252	97.53	0
HP0564	Helicobacter pylori 26695	hypothetical protein HP0564	NP_207359.2	Helicobacter pylori OK310	hypothetical protein HPOK310_0772	WP_000418252	97.53	0
HP0564	Helicobacter pylori 26695	hypothetical protein HP0564	NP_207359.2	Helicobacter pylori oki102	hypothetical protein HPOKI102_04195	WP_000418867	96.3	0
HP0564	Helicobacter pylori 26695	hypothetical protein HP0564	NP_207359.2	Helicobacter pylori oki112	hypothetical protein HPOKI112_04225	WP_025309818	96.3	0
HP0564	Helicobacter pylori 26695	hypothetical protein HP0564	NP_207359.2	Helicobacter pylori oki128	hypothetical protein HPOKI128_02675	WP_025288048	95.06	0
HP0564	Helicobacter pylori 26695	hypothetical protein HP0564	NP_207359.2	Helicobacter pylori oki154	hypothetical protein HPOKI154_02895	WP_000418247	96.3	0
HP0564	Helicobacter pylori 26695	hypothetical protein HP0564	NP_207359.2	Helicobacter pylori oki422	hypothetical protein HPOKI422_04195	WP_000418867	96.3	0
HP0564	Helicobacter pylori 26695	hypothetical protein HP0564	NP_207359.2	Helicobacter pylori oki673	hypothetical protein HPOKI673_02870	WP_000418247	96.3	0
HP0564	Helicobacter pylori 26695	hypothetical protein HP0564	NP_207359.2	Helicobacter pylori oki828	hypothetical protein HPOKI828_02875	WP_000418247	96.3	0
HP0564	Helicobacter pylori 26695	hypothetical protein HP0564	NP_207359.2	Helicobacter pylori oki898	hypothetical protein HPOKI898_04195	WP_000418867	96.3	0
HP0564	Helicobacter pylori 26695	hypothetical protein HP0564	NP_207359.2	Helicobacter pylori P12	hypothetical protein HPP12_0570	WP_000418864	100	0
HP0564	Helicobacter pylori 26695	hypothetical protein HP0564	NP_207359.2	Helicobacter pylori PeCan18	hypothetical protein HPPC18_02705	WP_000418875	98.77	0
HP0564	Helicobacter pylori 26695	hypothetical protein HP0564	NP_207359.2	Helicobacter pylori PeCan4	hypothetical protein HPPC_02795	WP_000418875	98.77	0
HP0564	Helicobacter pylori 26695	hypothetical protein HP0564	NP_207359.2	Helicobacter pylori Puno120	hypothetical protein HPPN120_02775	WP_000418248	95.06	1
HP0564	Helicobacter pylori 26695	hypothetical protein HP0564	NP_207359.2	Helicobacter pylori Puno135	hypothetical protein HPPN135_02780	WP_000418248	95.06	1
HP0564	Helicobacter pylori 26695	hypothetical protein HP0564	NP_207359.2	Helicobacter pylori PZ5004	hypothetical protein L930_00540	WP_000418875	98.77	0
HP0564	Helicobacter pylori 26695	hypothetical protein HP0564	NP_207359.2	Helicobacter pylori PZ5024	hypothetical protein L931_05130	WP_021172470	97.53	0
HP0564	Helicobacter pylori 26695	hypothetical protein HP0564	NP_207359.2	Helicobacter pylori PZ5026	hypothetical protein L932_08520	WP_000418874	97.53	0
HP0564	Helicobacter pylori 26695	hypothetical protein HP0564	NP_207359.2	Helicobacter pylori PZ5056	hypothetical protein L933_04725	WP_000418862	97.53	1
HP0564	Helicobacter pylori 26695	hypothetical protein HP0564	NP_207359.2	Helicobacter pylori PZ5080	hypothetical protein L934_02280	WP_000418864	100	0
HP0564	Helicobacter pylori 26695	hypothetical protein HP0564	NP_207359.2	Helicobacter pylori PZ5086	hypothetical protein L935_04425	WP_021176593	97.53	0
HP0564	Helicobacter pylori 26695	hypothetical protein HP0564	NP_207359.2	Helicobacter pylori R018c	hypothetical protein OUC_0860	WP_000418878	97.53	0
HP0564	Helicobacter pylori 26695	hypothetical protein HP0564	NP_207359.2	Helicobacter pylori R030b	hypothetical protein OUE_0651	WP_000418875	98.77	0
HP0564	Helicobacter pylori 26695	hypothetical protein HP0564	NP_207359.2	Helicobacter pylori R036d	hypothetical protein OUI_0665	WP_000418856	97.53	0
HP0564	Helicobacter pylori 26695	hypothetical protein HP0564	NP_207359.2	Helicobacter pylori R037c	hypothetical protein OUK_0819	WP_000418880	96.3	9
HP0564	Helicobacter pylori 26695	hypothetical protein HP0564	NP_207359.2	Helicobacter pylori R038b	hypothetical protein OUM_0715	WP_000418875	98.77	0
HP0564	Helicobacter pylori 26695	hypothetical protein HP0564	NP_207359.2	Helicobacter pylori R046Wa	hypothetical protein OUO_0536	AAD07634	67.9	0
HP0564	Helicobacter pylori 26695	hypothetical protein HP0564	NP_207359.2	Helicobacter pylori R055a	hypothetical protein OUQ_0850	WP_000418857	96.3	1
HP0564	Helicobacter pylori 26695	hypothetical protein HP0564	NP_207359.2	Helicobacter pylori R056a	hypothetical protein OUS_0972	WP_000418878	97.53	0
HP0564	Helicobacter pylori 26695	hypothetical protein HP0564	NP_207359.2	Helicobacter pylori R32b	hypothetical protein OUG_0337	WP_000418863	96.3	1
HP0564	Helicobacter pylori 26695	hypothetical protein HP0564	NP_207359.2	Helicobacter pylori Rif1	hypothetical protein C695_02910	WP_000418864	100	0
HP0564	Helicobacter pylori 26695	hypothetical protein HP0564	NP_207359.2	Helicobacter pylori Rif2	hypothetical protein C730_02910	WP_000418864	100	0
HP0564	Helicobacter pylori 26695	hypothetical protein HP0564	NP_207359.2	Helicobacter pylori Sat464	hypothetical protein HPSAT_03985	WP_000418252	97.53	0
HP0564	Helicobacter pylori 26695	hypothetical protein HP0564	NP_207359.2	Helicobacter pylori Shi112	hypothetical protein HPSH112_04210	WP_000418249	86.42	0
HP0564	Helicobacter pylori 26695	hypothetical protein HP0564	NP_207359.2	Helicobacter pylori Shi169	hypothetical protein HPSH169_02905	WP_000418242	95.06	0
HP0564	Helicobacter pylori 26695	hypothetical protein HP0564	NP_207359.2	Helicobacter pylori Shi417	hypothetical protein HPSH417_02705	WP_000418243	93.83	1
HP0564	Helicobacter pylori 26695	hypothetical protein HP0564	NP_207359.2	Helicobacter pylori Shi470	hypothetical protein HPSH_04055	WP_000418244	95.06	1
HP0564	Helicobacter pylori 26695	hypothetical protein HP0564	NP_207359.2	Helicobacter pylori SJM180	hypothetical protein HPSJM_02855	WP_000418864	100	0
HP0564	Helicobacter pylori 26695	hypothetical protein HP0564	NP_207359.2	Helicobacter pylori SNT49	hypothetical protein HPSNT_02900	WP_000418875	98.77	0
HP0564	Helicobacter pylori 26695	hypothetical protein HP0564	NP_207359.2	Helicobacter pylori SouthAfrica20	hypothetical protein HPSA20_0576	WP_000418877	79.01	0
HP0564	Helicobacter pylori 26695	hypothetical protein HP0564	NP_207359.2	Helicobacter pylori SouthAfrica50	hypothetical protein HPSA50_1303	WP_021436246	90.12	0
HP0564	Helicobacter pylori 26695	hypothetical protein HP0564	NP_207359.2	Helicobacter pylori SouthAfrica7	hypothetical protein HPSA_02605	WP_000418877	79.01	0
HP0564	Helicobacter pylori 26695	hypothetical protein HP0564	NP_207359.2	Helicobacter pylori SS1	NA	NA	0	0
HP0564	Helicobacter pylori 26695	hypothetical protein HP0564	NP_207359.2	Helicobacter pylori UM023	hypothetical protein N197_06280	WP_021300355	93.83	0
HP0564	Helicobacter pylori 26695	hypothetical protein HP0564	NP_207359.2	Helicobacter pylori UM032	hypothetical protein K747_13125	WP_015644989	87.65	0
HP0564	Helicobacter pylori 26695	hypothetical protein HP0564	NP_207359.2	Helicobacter pylori UM037	hypothetical protein K750_05100	WP_015644250	93.83	0
HP0564	Helicobacter pylori 26695	hypothetical protein HP0564	NP_207359.2	Helicobacter pylori UM038	hypothetical protein N199_07245	WP_000418252	97.53	0
HP0564	Helicobacter pylori 26695	hypothetical protein HP0564	NP_207359.2	Helicobacter pylori UM065	hypothetical protein N200_04430	WP_021302529	96.3	0
HP0564	Helicobacter pylori 26695	hypothetical protein HP0564	NP_207359.2	Helicobacter pylori UM066	hypothetical protein K751_03440	WP_000418247	96.3	0
HP0564	Helicobacter pylori 26695	hypothetical protein HP0564	NP_207359.2	Helicobacter pylori UM067	hypothetical protein N202_03405	WP_000418876	97.53	0
HP0564	Helicobacter pylori 26695	hypothetical protein HP0564	NP_207359.2	Helicobacter pylori UM077	CopG family transcriptional regulator	WP_021307440	30.86	2
HP0564	Helicobacter pylori 26695	hypothetical protein HP0564	NP_207359.2	Helicobacter pylori UM084	hypothetical protein N203_03855	WP_021305728	95.06	0
HP0564	Helicobacter pylori 26695	hypothetical protein HP0564	NP_207359.2	Helicobacter pylori UM085	hypothetical protein N204_02485	WP_000418252	97.53	0
HP0564	Helicobacter pylori 26695	hypothetical protein HP0564	NP_207359.2	Helicobacter pylori UM111	hypothetical protein N206_05030	WP_000418247	96.3	0
HP0564	Helicobacter pylori 26695	hypothetical protein HP0564	NP_207359.2	Helicobacter pylori UM114	hypothetical protein N207_02210	WP_021310358	96.3	0
HP0564	Helicobacter pylori 26695	hypothetical protein HP0564	NP_207359.2	Helicobacter pylori UM298	hypothetical protein K748_08520	WP_015644989	87.65	0
HP0564	Helicobacter pylori 26695	hypothetical protein HP0564	NP_207359.2	Helicobacter pylori UM299	hypothetical protein K749_09320	WP_015644989	87.65	0
HP0564	Helicobacter pylori 26695	hypothetical protein HP0564	NP_207359.2	Helicobacter pylori UMB G1	hypothetical protein A607_1230	WP_001922310	97.53	0
HP0564	Helicobacter pylori 26695	hypothetical protein HP0564	NP_207359.2	Helicobacter pylori v225d	Hypothetical protein HPV225_0570	WP_000418248	95.06	1
HP0564	Helicobacter pylori 26695	hypothetical protein HP0564	NP_207359.2	Helicobacter pylori X47-2AL	hypothetical protein N871_00680	WP_000418858	95.06	1
HP0564	Helicobacter pylori 26695	hypothetical protein HP0564	NP_207359.2	Helicobacter pylori XZ274	hypothetical protein MWE_0955	WP_000418247	96.3	0
HP0564	Helicobacter pylori 26695	hypothetical protein HP0564	NP_207359.2	Helicobacter rodentium	NA	NA	0	0
HP0564	Helicobacter pylori 26695	hypothetical protein HP0564	NP_207359.2	Helicobacter saguini	NA	NA	0	0
HP0564	Helicobacter pylori 26695	hypothetical protein HP0564	NP_207359.2	Helicobacter sp CLO-3	NA	NA	0	0
HP0564	Helicobacter pylori 26695	hypothetical protein HP0564	NP_207359.2	Helicobacter sp MIT 01-6242	NA	NA	0	0
HP0564	Helicobacter pylori 26695	hypothetical protein HP0564	NP_207359.2	Helicobacter sp MIT 01-6451	NA	NA	0	0
HP0564	Helicobacter pylori 26695	hypothetical protein HP0564	NP_207359.2	Helicobacter sp MIT 03-1614	NA	NA	0	0
HP0564	Helicobacter pylori 26695	hypothetical protein HP0564	NP_207359.2	Helicobacter sp MIT 03-1616	NA	NA	0	0
HP0564	Helicobacter pylori 26695	hypothetical protein HP0564	NP_207359.2	Helicobacter sp MIT 05-5293	NA	NA	0	0
HP0564	Helicobacter pylori 26695	hypothetical protein HP0564	NP_207359.2	Helicobacter sp MIT 05-5294	NA	NA	0	0
HP0564	Helicobacter pylori 26695	hypothetical protein HP0564	NP_207359.2	Helicobacter sp MIT 11-5569	NA	NA	0	0
HP0564	Helicobacter pylori 26695	hypothetical protein HP0564	NP_207359.2	Helicobacter suis	hypothetical protein	WP_006563801	34.57	0
HP0564	Helicobacter pylori 26695	hypothetical protein HP0564	NP_207359.2	Helicobacter suis HS1	hypothetical protein HSUHS1_0004	WP_006563801	34.57	0
HP0564	Helicobacter pylori 26695	hypothetical protein HP0564	NP_207359.2	Helicobacter suis HS5	hypothetical protein HSUHS5_0048	WP_006563801	34.57	0
HP0564	Helicobacter pylori 26695	hypothetical protein HP0564	NP_207359.2	Helicobacter trogontum	NA	NA	0	0
HP0564	Helicobacter pylori 26695	hypothetical protein HP0564	NP_207359.2	Helicobacter typhlonius	NA	NA	0	0
HP0564	Helicobacter pylori 26695	hypothetical protein HP0564	NP_207359.2	Helicobacter winghamensis	NA	NA	0	0
HP0564	Helicobacter pylori 26695	hypothetical protein HP0564	NP_207359.2	Helicobacter winghamensis ATCC BAA-430	NA	NA	0	0
HP0703	Helicobacter pylori 26695	hypothetical protein HP0703	NP_207497.1	Helicobacter	MULTISPECIES: DNA-binding response regulator	WP_034327448	6.82	7
HP0703	Helicobacter pylori 26695	hypothetical protein HP0703	NP_207497.1	Helicobacter acinonychis	ATPase AAA	WP_011577847	97.11	0
HP0703	Helicobacter pylori 26695	hypothetical protein HP0703	NP_207497.1	Helicobacter acinonychis str Sheeba	response regulator	WP_011577847	97.11	0
HP0703	Helicobacter pylori 26695	hypothetical protein HP0703	NP_207497.1	Helicobacter ailurogastricus	AAA family ATPase	WP_053941375	74.8	3
HP0703	Helicobacter pylori 26695	hypothetical protein HP0703	NP_207497.1	Helicobacter apodemus	ATPase AAA	WP_034552339	62.2	2
HP0703	Helicobacter pylori 26695	hypothetical protein HP0703	NP_207497.1	Helicobacter bilis	ATPase AAA	WP_034580228	67.72	3
HP0703	Helicobacter pylori 26695	hypothetical protein HP0703	NP_207497.1	Helicobacter bilis ATCC 43879	hypothetical protein HRAG_01590	WP_005219334	67.98	7
HP0703	Helicobacter pylori 26695	hypothetical protein HP0703	NP_207497.1	Helicobacter bilis WiWa	two-component system, NtrC family, response regulator	WP_004083983	68.24	7
HP0703	Helicobacter pylori 26695	hypothetical protein HP0703	NP_207497.1	Helicobacter bizzozeronii	ATPase AAA	WP_013890286	75.33	3
HP0703	Helicobacter pylori 26695	hypothetical protein HP0703	NP_207497.1	Helicobacter bizzozeronii CCUG 35545	Signal-transduction regulatory protein FlgR	CCF80625	32.81	3
HP0703	Helicobacter pylori 26695	hypothetical protein HP0703	NP_207497.1	Helicobacter bizzozeronii CIII-1	signal-transduction regulatory protein FlgR	WP_013890286	75.33	3
HP0703	Helicobacter pylori 26695	hypothetical protein HP0703	NP_207497.1	Helicobacter canadensis	ATPase AAA	WP_006656877	62.99	2
HP0703	Helicobacter pylori 26695	hypothetical protein HP0703	NP_207497.1	Helicobacter canadensis MIT 98-5491	transcriptional activator FlgR	WP_006656877	62.99	2
HP0703	Helicobacter pylori 26695	hypothetical protein HP0703	NP_207497.1	Helicobacter canis	DNA-binding response regulator	WP_023930009	67.98	4
HP0703	Helicobacter pylori 26695	hypothetical protein HP0703	NP_207497.1	Helicobacter canis NCTC 12740	hypothetical protein HMPREF2087_01062	WP_023930009	67.98	4
HP0703	Helicobacter pylori 26695	hypothetical protein HP0703	NP_207497.1	Helicobacter cetorum	ATPase AAA	WP_014659519	93.7	2
HP0703	Helicobacter pylori 26695	hypothetical protein HP0703	NP_207497.1	Helicobacter cetorum MIT 00-7128	response regulator	WP_014661030	93.44	2
HP0703	Helicobacter pylori 26695	hypothetical protein HP0703	NP_207497.1	Helicobacter cetorum MIT 99-5656	transcriptional regulator	WP_014659519	93.7	2
HP0703	Helicobacter pylori 26695	hypothetical protein HP0703	NP_207497.1	Helicobacter cinaedi	sigma-54-dependent Fis family transcriptional regulator	WP_014667579	66.4	15
HP0703	Helicobacter pylori 26695	hypothetical protein HP0703	NP_207497.1	Helicobacter cinaedi CCUG 18818 ATCC BAA-847	transcriptional activator	WP_015453348	66.4	15
HP0703	Helicobacter pylori 26695	hypothetical protein HP0703	NP_207497.1	Helicobacter cinaedi PAGU611	transcriptional activator FlgR	WP_014667579	66.4	15
HP0703	Helicobacter pylori 26695	hypothetical protein HP0703	NP_207497.1	Helicobacter felis	ATPase AAA	WP_013468594	75.07	3
HP0703	Helicobacter pylori 26695	hypothetical protein HP0703	NP_207497.1	Helicobacter felis ATCC 49179	Signal-transduction regulator protein	WP_013468594	75.07	3
HP0703	Helicobacter pylori 26695	hypothetical protein HP0703	NP_207497.1	Helicobacter fennelliae	sigma-54-dependent Fis family transcriptional regulator	WP_023946139	68.5	3
HP0703	Helicobacter pylori 26695	hypothetical protein HP0703	NP_207497.1	Helicobacter fennelliae MRY12-0050	signal-transduction regulatory protein FlgR	WP_023946139	68.5	3
HP0703	Helicobacter pylori 26695	hypothetical protein HP0703	NP_207497.1	Helicobacter heilmannii	AAA family ATPase	WP_053825460	74.02	3
HP0703	Helicobacter pylori 26695	hypothetical protein HP0703	NP_207497.1	Helicobacter heilmannii ASB14	Signal-transduction regulatory protein FlgR	CCM12100	42.52	0
HP0703	Helicobacter pylori 26695	hypothetical protein HP0703	NP_207497.1	Helicobacter hepaticus	ATPase AAA	WP_011116475	65.35	7
HP0703	Helicobacter pylori 26695	hypothetical protein HP0703	NP_207497.1	Helicobacter hepaticus ATCC 51449	transcriptional activator FlgR (NtrC family)	WP_011116475	65.35	7
HP0703	Helicobacter pylori 26695	hypothetical protein HP0703	NP_207497.1	Helicobacter himalayensis	AAA family ATPase	WP_066388788	57.74	28
HP0703	Helicobacter pylori 26695	hypothetical protein HP0703	NP_207497.1	Helicobacter jaachi	sigma-54-dependent Fis family transcriptional regulator	WP_034353403	64.3	3
HP0703	Helicobacter pylori 26695	hypothetical protein HP0703	NP_207497.1	Helicobacter macacae	ATPase AAA	WP_034560592	68.5	4
HP0703	Helicobacter pylori 26695	hypothetical protein HP0703	NP_207497.1	Helicobacter macacae MIT 99-5501	hypothetical protein HMPREF2086_00203	ETD24869	68.5	4
HP0703	Helicobacter pylori 26695	hypothetical protein HP0703	NP_207497.1	Helicobacter magdeburgensis	sigma-54-dependent Fis family transcriptional regulator	WP_034586604	65.62	15
HP0703	Helicobacter pylori 26695	hypothetical protein HP0703	NP_207497.1	Helicobacter muridarum	ATPase AAA	WP_034556928	67.72	2
HP0703	Helicobacter pylori 26695	hypothetical protein HP0703	NP_207497.1	Helicobacter mustelae	ATPase AAA	WP_013023210	69.55	1
HP0703	Helicobacter pylori 26695	hypothetical protein HP0703	NP_207497.1	Helicobacter mustelae 12198	signal-transduction regulatory protein FlgR	WP_013023210	69.55	1
HP0703	Helicobacter pylori 26695	hypothetical protein HP0703	NP_207497.1	Helicobacter pametensis	ATPase AAA	WP_027326796	62.47	1
HP0703	Helicobacter pylori 26695	hypothetical protein HP0703	NP_207497.1	Helicobacter pullorum	ATPase AAA	WP_005021181	63.52	2
HP0703	Helicobacter pylori 26695	hypothetical protein HP0703	NP_207497.1	Helicobacter pullorum MIT 98-5489	Sigma-54 interaction domain protein	WP_005021181	63.52	2
HP0703	Helicobacter pylori 26695	hypothetical protein HP0703	NP_207497.1	Helicobacter pylori	ATPase AAA	WP_000684509	100	0
HP0703	Helicobacter pylori 26695	hypothetical protein HP0703	NP_207497.1	Helicobacter pylori 2017	putative transcriptional regulator protein	WP_000684473	98.16	0
HP0703	Helicobacter pylori 26695	hypothetical protein HP0703	NP_207497.1	Helicobacter pylori 2018	Signal-transduction regulatory protein	WP_000684473	98.16	0
HP0703	Helicobacter pylori 26695	hypothetical protein HP0703	NP_207497.1	Helicobacter pylori 26695	hypothetical protein HP0703	WP_000684509	100	0
HP0703	Helicobacter pylori 26695	hypothetical protein HP0703	NP_207497.1	Helicobacter pylori 26695-1	ATPase AAA	WP_000684509	100	0
HP0703	Helicobacter pylori 26695	hypothetical protein HP0703	NP_207497.1	Helicobacter pylori 35A	Sigma-54 interaction domain protein	WP_000684550	97.64	0
HP0703	Helicobacter pylori 26695	hypothetical protein HP0703	NP_207497.1	Helicobacter pylori 51	transcriptional activator of flagella proteins	WP_000684530	98.16	0
HP0703	Helicobacter pylori 26695	hypothetical protein HP0703	NP_207497.1	Helicobacter pylori 52	response regulator	WP_000684489	98.16	0
HP0703	Helicobacter pylori 26695	hypothetical protein HP0703	NP_207497.1	Helicobacter pylori 83	Sigma-54 interaction domain protein	WP_000684500	98.95	0
HP0703	Helicobacter pylori 26695	hypothetical protein HP0703	NP_207497.1	Helicobacter pylori 908	Signal-transduction regulatory protein	WP_000684473	98.16	0
HP0703	Helicobacter pylori 26695	hypothetical protein HP0703	NP_207497.1	Helicobacter pylori 98-10	hypothetical protein HP9810_5g13	WP_000684515	97.64	0
HP0703	Helicobacter pylori 26695	hypothetical protein HP0703	NP_207497.1	Helicobacter pylori A45	sigma-54 dependent DNA-binding response regulator	WP_001916508	97.64	0
HP0703	Helicobacter pylori 26695	hypothetical protein HP0703	NP_207497.1	Helicobacter pylori Aklavik117	transcriptional activator of flagella proteins	WP_001877566	98.69	0
HP0703	Helicobacter pylori 26695	hypothetical protein HP0703	NP_207497.1	Helicobacter pylori Aklavik86	transcriptional activator of flagella proteins	WP_015087103	97.9	0
HP0703	Helicobacter pylori 26695	hypothetical protein HP0703	NP_207497.1	Helicobacter pylori B128	hypothetical protein HPB128_201g16	WP_000684537	98.43	0
HP0703	Helicobacter pylori 26695	hypothetical protein HP0703	NP_207497.1	Helicobacter pylori B38	Transcriptional activator	WP_000684511	98.95	0
HP0703	Helicobacter pylori 26695	hypothetical protein HP0703	NP_207497.1	Helicobacter pylori B8	two-component system, NtrC family, response regulator	WP_000684537	98.43	0
HP0703	Helicobacter pylori 26695	hypothetical protein HP0703	NP_207497.1	Helicobacter pylori BM012A	Signal-transduction regulatory protein FlgR	WP_023592239	97.9	0
HP0703	Helicobacter pylori 26695	hypothetical protein HP0703	NP_207497.1	Helicobacter pylori BM012S	Signal-transduction regulatory protein FlgR	WP_023592239	97.9	0
HP0703	Helicobacter pylori 26695	hypothetical protein HP0703	NP_207497.1	Helicobacter pylori CCHI 33	AAA domain family protein	WP_001951866	98.43	0
HP0703	Helicobacter pylori 26695	hypothetical protein HP0703	NP_207497.1	Helicobacter pylori CG-IMSS-2012	ATPase AAA	WP_022576640	96.33	0
HP0703	Helicobacter pylori 26695	hypothetical protein HP0703	NP_207497.1	Helicobacter pylori CPY1124	response regulator	WP_000684548	97.38	0
HP0703	Helicobacter pylori 26695	hypothetical protein HP0703	NP_207497.1	Helicobacter pylori CPY1313	response regulator	WP_000684522	98.16	0
HP0703	Helicobacter pylori 26695	hypothetical protein HP0703	NP_207497.1	Helicobacter pylori CPY1662	AAA domain family protein	WP_001919114	98.95	0
HP0703	Helicobacter pylori 26695	hypothetical protein HP0703	NP_207497.1	Helicobacter pylori CPY1962	response regulator	WP_000684526	98.43	0
HP0703	Helicobacter pylori 26695	hypothetical protein HP0703	NP_207497.1	Helicobacter pylori CPY3281	response regulator	WP_000684521	97.9	0
HP0703	Helicobacter pylori 26695	hypothetical protein HP0703	NP_207497.1	Helicobacter pylori CPY6081	response regulator	WP_000684528	98.16	0
HP0703	Helicobacter pylori 26695	hypothetical protein HP0703	NP_207497.1	Helicobacter pylori CPY6261	nitrogen regulation protein NR	WP_000684500	98.95	0
HP0703	Helicobacter pylori 26695	hypothetical protein HP0703	NP_207497.1	Helicobacter pylori CPY6271	response regulator	WP_000684527	98.69	0
HP0703	Helicobacter pylori 26695	hypothetical protein HP0703	NP_207497.1	Helicobacter pylori CPY6311	response regulator	WP_000684522	98.16	0
HP0703	Helicobacter pylori 26695	hypothetical protein HP0703	NP_207497.1	Helicobacter pylori Cuz20	transcriptional activator of flagella proteins	WP_000684498	98.43	0
HP0703	Helicobacter pylori 26695	hypothetical protein HP0703	NP_207497.1	Helicobacter pylori ELS37	transcriptional activator of flagella proteins	WP_000684459	97.11	0
HP0703	Helicobacter pylori 26695	hypothetical protein HP0703	NP_207497.1	Helicobacter pylori F16	transcriptional activator of flagella proteins	WP_000684553	97.9	0
HP0703	Helicobacter pylori 26695	hypothetical protein HP0703	NP_207497.1	Helicobacter pylori F30	transcriptional activator of flagella proteins	WP_000684522	98.16	0
HP0703	Helicobacter pylori 26695	hypothetical protein HP0703	NP_207497.1	Helicobacter pylori F32	transcriptional activator of flagella proteins	WP_000684498	98.43	0
HP0703	Helicobacter pylori 26695	hypothetical protein HP0703	NP_207497.1	Helicobacter pylori F57	transcriptional activator of flagella proteins	WP_000684520	97.64	0
HP0703	Helicobacter pylori 26695	hypothetical protein HP0703	NP_207497.1	Helicobacter pylori FD423	ATPase AAA	WP_000684518	98.43	0
HP0703	Helicobacter pylori 26695	hypothetical protein HP0703	NP_207497.1	Helicobacter pylori FD430	ATPase AAA	WP_000684487	98.69	0
HP0703	Helicobacter pylori 26695	hypothetical protein HP0703	NP_207497.1	Helicobacter pylori FD506	ATPase AAA	WP_000684555	98.69	0
HP0703	Helicobacter pylori 26695	hypothetical protein HP0703	NP_207497.1	Helicobacter pylori FD535	ATPase AAA	WP_000684556	97.9	0
HP0703	Helicobacter pylori 26695	hypothetical protein HP0703	NP_207497.1	Helicobacter pylori FD568	ATPase AAA	WP_000684546	98.16	0
HP0703	Helicobacter pylori 26695	hypothetical protein HP0703	NP_207497.1	Helicobacter pylori FD577	ATPase AAA	WP_000684508	98.43	0
HP0703	Helicobacter pylori 26695	hypothetical protein HP0703	NP_207497.1	Helicobacter pylori FD662	ATPase AAA	WP_000684490	98.43	0
HP0703	Helicobacter pylori 26695	hypothetical protein HP0703	NP_207497.1	Helicobacter pylori FD703	ATPase AAA	WP_000684532	98.43	0
HP0703	Helicobacter pylori 26695	hypothetical protein HP0703	NP_207497.1	Helicobacter pylori FD719	ATPase AAA	WP_000684505	98.95	0
HP0703	Helicobacter pylori 26695	hypothetical protein HP0703	NP_207497.1	Helicobacter pylori G27	transcriptional activator of flagella proteins	WP_000684501	98.69	0
HP0703	Helicobacter pylori 26695	hypothetical protein HP0703	NP_207497.1	Helicobacter pylori GAM100Ai	Sigma-54 interaction domain protein	WP_001918931	97.9	0
HP0703	Helicobacter pylori 26695	hypothetical protein HP0703	NP_207497.1	Helicobacter pylori GAM101Biv	Sigma-54 interaction domain protein	WP_001925404	97.64	0
HP0703	Helicobacter pylori 26695	hypothetical protein HP0703	NP_207497.1	Helicobacter pylori GAM103Bi	Sigma-54 interaction domain protein	WP_001926007	97.9	0
HP0703	Helicobacter pylori 26695	hypothetical protein HP0703	NP_207497.1	Helicobacter pylori GAM105Ai	Sigma-54 interaction domain protein	WP_001928565	97.9	0
HP0703	Helicobacter pylori 26695	hypothetical protein HP0703	NP_207497.1	Helicobacter pylori GAM112Ai	Sigma-54 interaction domain protein	WP_001930226	97.9	0
HP0703	Helicobacter pylori 26695	hypothetical protein HP0703	NP_207497.1	Helicobacter pylori GAM114Ai	Sigma-54 interaction domain protein	WP_002206906	97.9	0
HP0703	Helicobacter pylori 26695	hypothetical protein HP0703	NP_207497.1	Helicobacter pylori GAM115Ai	Sigma-54 interaction domain protein	WP_000684476	98.43	0
HP0703	Helicobacter pylori 26695	hypothetical protein HP0703	NP_207497.1	Helicobacter pylori GAM117Ai	Sigma-54 interaction domain protein	WP_021581536	98.16	0
HP0703	Helicobacter pylori 26695	hypothetical protein HP0703	NP_207497.1	Helicobacter pylori GAM118Bi	Sigma-54 interaction domain protein	WP_001936352	98.16	0
HP0703	Helicobacter pylori 26695	hypothetical protein HP0703	NP_207497.1	Helicobacter pylori GAM119Bi	Sigma-54 interaction domain protein	WP_001936803	98.16	0
HP0703	Helicobacter pylori 26695	hypothetical protein HP0703	NP_207497.1	Helicobacter pylori GAM120Ai	Sigma-54 interaction domain protein	WP_001938890	98.16	0
HP0703	Helicobacter pylori 26695	hypothetical protein HP0703	NP_207497.1	Helicobacter pylori GAM121Aii	Sigma-54 interaction domain protein	WP_001940073	97.38	0
HP0703	Helicobacter pylori 26695	hypothetical protein HP0703	NP_207497.1	Helicobacter pylori GAM201Ai	Sigma-54 interaction domain protein	WP_002207158	97.9	0
HP0703	Helicobacter pylori 26695	hypothetical protein HP0703	NP_207497.1	Helicobacter pylori GAM210Bi	Sigma-54 interaction domain protein	WP_001940588	98.16	0
HP0703	Helicobacter pylori 26695	hypothetical protein HP0703	NP_207497.1	Helicobacter pylori GAM231Ai	Sigma-54 interaction domain protein	WP_001942589	97.9	0
HP0703	Helicobacter pylori 26695	hypothetical protein HP0703	NP_207497.1	Helicobacter pylori GAM239Bi	Sigma-54 interaction domain protein	WP_001943228	97.64	0
HP0703	Helicobacter pylori 26695	hypothetical protein HP0703	NP_207497.1	Helicobacter pylori GAM244Ai	Sigma-54 interaction domain protein	WP_001944439	97.9	0
HP0703	Helicobacter pylori 26695	hypothetical protein HP0703	NP_207497.1	Helicobacter pylori GAM245Ai	Sigma-54 interaction domain protein	WP_001936352	98.16	0
HP0703	Helicobacter pylori 26695	hypothetical protein HP0703	NP_207497.1	Helicobacter pylori GAM246Ai	Sigma-54 interaction domain protein	WP_001947364	98.43	0
HP0703	Helicobacter pylori 26695	hypothetical protein HP0703	NP_207497.1	Helicobacter pylori GAM249T	Sigma-54 interaction domain protein	WP_001948168	98.43	0
HP0703	Helicobacter pylori 26695	hypothetical protein HP0703	NP_207497.1	Helicobacter pylori GAM250AFi	Sigma-54 interaction domain protein	WP_000684476	98.43	0
HP0703	Helicobacter pylori 26695	hypothetical protein HP0703	NP_207497.1	Helicobacter pylori GAM250T	Sigma-54 interaction domain protein	WP_000684476	98.43	0
HP0703	Helicobacter pylori 26695	hypothetical protein HP0703	NP_207497.1	Helicobacter pylori GAM252Bi	Sigma-54 interaction domain protein	WP_000684476	98.43	0
HP0703	Helicobacter pylori 26695	hypothetical protein HP0703	NP_207497.1	Helicobacter pylori GAM252T	Sigma-54 interaction domain protein	WP_000684476	98.43	0
HP0703	Helicobacter pylori 26695	hypothetical protein HP0703	NP_207497.1	Helicobacter pylori GAM254Ai	Sigma-54 interaction domain protein	WP_001950691	97.9	0
HP0703	Helicobacter pylori 26695	hypothetical protein HP0703	NP_207497.1	Helicobacter pylori GAM260ASi	Sigma-54 interaction domain protein	WP_001951866	98.43	0
HP0703	Helicobacter pylori 26695	hypothetical protein HP0703	NP_207497.1	Helicobacter pylori GAM260Bi	Sigma-54 interaction domain protein	WP_001936803	98.16	0
HP0703	Helicobacter pylori 26695	hypothetical protein HP0703	NP_207497.1	Helicobacter pylori GAM260BSi	Sigma-54 interaction domain protein	WP_001954676	98.16	0
HP0703	Helicobacter pylori 26695	hypothetical protein HP0703	NP_207497.1	Helicobacter pylori GAM263BFi	Sigma-54 interaction domain protein	WP_001956330	97.38	0
HP0703	Helicobacter pylori 26695	hypothetical protein HP0703	NP_207497.1	Helicobacter pylori GAM264Ai	Sigma-54 interaction domain protein	WP_001956696	97.38	0
HP0703	Helicobacter pylori 26695	hypothetical protein HP0703	NP_207497.1	Helicobacter pylori GAM265BSii	Sigma-54 interaction domain protein	WP_001957696	96.85	0
HP0703	Helicobacter pylori 26695	hypothetical protein HP0703	NP_207497.1	Helicobacter pylori GAM268Bii	Sigma-54 interaction domain protein	WP_001951866	98.43	0
HP0703	Helicobacter pylori 26695	hypothetical protein HP0703	NP_207497.1	Helicobacter pylori GAM270ASi	Sigma-54 interaction domain protein	WP_001959786	97.64	0
HP0703	Helicobacter pylori 26695	hypothetical protein HP0703	NP_207497.1	Helicobacter pylori GAM42Ai	Sigma-54 interaction domain protein	WP_001930226	97.9	0
HP0703	Helicobacter pylori 26695	hypothetical protein HP0703	NP_207497.1	Helicobacter pylori GAM71Ai	Sigma-54 interaction domain protein	WP_000684476	98.43	0
HP0703	Helicobacter pylori 26695	hypothetical protein HP0703	NP_207497.1	Helicobacter pylori GAM80Ai	Sigma-54 interaction domain protein	WP_001963204	97.38	0
HP0703	Helicobacter pylori 26695	hypothetical protein HP0703	NP_207497.1	Helicobacter pylori GAM83Bi	Sigma-54 interaction domain protein	WP_001965438	97.64	0
HP0703	Helicobacter pylori 26695	hypothetical protein HP0703	NP_207497.1	Helicobacter pylori GAM83T	Sigma-54 interaction domain protein	WP_001965438	97.64	0
HP0703	Helicobacter pylori 26695	hypothetical protein HP0703	NP_207497.1	Helicobacter pylori GAM93Bi	Sigma-54 interaction domain protein	WP_001967206	97.9	0
HP0703	Helicobacter pylori 26695	hypothetical protein HP0703	NP_207497.1	Helicobacter pylori GAM96Ai	Sigma-54 interaction domain protein	WP_001969746	97.9	0
HP0703	Helicobacter pylori 26695	hypothetical protein HP0703	NP_207497.1	Helicobacter pylori Gambia94/24	putative transcriptional regulator	WP_000684468	97.9	0
HP0703	Helicobacter pylori 26695	hypothetical protein HP0703	NP_207497.1	Helicobacter pylori GAMchJs106B	Sigma-54 interaction domain protein	WP_001970677	98.16	0
HP0703	Helicobacter pylori 26695	hypothetical protein HP0703	NP_207497.1	Helicobacter pylori GAMchJs114i	Sigma-54 interaction domain protein	WP_000684476	98.43	0
HP0703	Helicobacter pylori 26695	hypothetical protein HP0703	NP_207497.1	Helicobacter pylori GAMchJs117Ai	Sigma-54 interaction domain protein	WP_001975093	97.64	0
HP0703	Helicobacter pylori 26695	hypothetical protein HP0703	NP_207497.1	Helicobacter pylori GAMchJs124i	Sigma-54 interaction domain protein	WP_002208025	97.9	0
HP0703	Helicobacter pylori 26695	hypothetical protein HP0703	NP_207497.1	Helicobacter pylori GAMchJs136i	Sigma-54 interaction domain protein	WP_001978426	97.64	0
HP0703	Helicobacter pylori 26695	hypothetical protein HP0703	NP_207497.1	Helicobacter pylori GC26	ATPase AAA	WP_000684557	97.64	0
HP0703	Helicobacter pylori 26695	hypothetical protein HP0703	NP_207497.1	Helicobacter pylori HP116Bi	Sigma-54 interaction domain protein	WP_001981836	97.9	0
HP0703	Helicobacter pylori 26695	hypothetical protein HP0703	NP_207497.1	Helicobacter pylori HP250AFii	Sigma-54 interaction domain protein	WP_000684476	98.43	0
HP0703	Helicobacter pylori 26695	hypothetical protein HP0703	NP_207497.1	Helicobacter pylori HP250AFiii	Sigma-54 interaction domain protein	WP_000684476	98.43	0
HP0703	Helicobacter pylori 26695	hypothetical protein HP0703	NP_207497.1	Helicobacter pylori HP250AFiV	Sigma-54 interaction domain protein	WP_000684476	98.43	0
HP0703	Helicobacter pylori 26695	hypothetical protein HP0703	NP_207497.1	Helicobacter pylori HP250ASi	Sigma-54 interaction domain protein	WP_000684476	98.43	0
HP0703	Helicobacter pylori 26695	hypothetical protein HP0703	NP_207497.1	Helicobacter pylori HP250ASii	Sigma-54 interaction domain protein	WP_000684476	98.43	0
HP0703	Helicobacter pylori 26695	hypothetical protein HP0703	NP_207497.1	Helicobacter pylori HP250BFi	Sigma-54 interaction domain protein	WP_000684476	98.43	0
HP0703	Helicobacter pylori 26695	hypothetical protein HP0703	NP_207497.1	Helicobacter pylori HP250BFii	Sigma-54 interaction domain protein	WP_000684476	98.43	0
HP0703	Helicobacter pylori 26695	hypothetical protein HP0703	NP_207497.1	Helicobacter pylori HP250BFiii	Sigma-54 interaction domain protein	WP_000684476	98.43	0
HP0703	Helicobacter pylori 26695	hypothetical protein HP0703	NP_207497.1	Helicobacter pylori HP250BFiV	Sigma-54 interaction domain protein	WP_000684476	98.43	0
HP0703	Helicobacter pylori 26695	hypothetical protein HP0703	NP_207497.1	Helicobacter pylori HP250BSi	Sigma-54 interaction domain protein	WP_000684476	98.43	0
HP0703	Helicobacter pylori 26695	hypothetical protein HP0703	NP_207497.1	Helicobacter pylori HP260AFi	Sigma-54 interaction domain protein	WP_001951866	98.43	0
HP0703	Helicobacter pylori 26695	hypothetical protein HP0703	NP_207497.1	Helicobacter pylori HP260AFii	Sigma-54 interaction domain protein	WP_001951866	98.43	0
HP0703	Helicobacter pylori 26695	hypothetical protein HP0703	NP_207497.1	Helicobacter pylori HP260ASii	Sigma-54 interaction domain protein	WP_001951866	98.43	0
HP0703	Helicobacter pylori 26695	hypothetical protein HP0703	NP_207497.1	Helicobacter pylori HP260BFii	Sigma-54 interaction domain protein	WP_001954676	98.16	0
HP0703	Helicobacter pylori 26695	hypothetical protein HP0703	NP_207497.1	Helicobacter pylori HP260Bi	Sigma-54 interaction domain protein	WP_001936803	98.16	0
HP0703	Helicobacter pylori 26695	hypothetical protein HP0703	NP_207497.1	Helicobacter pylori Hp A-11	AAA domain family protein	WP_003015712	98.43	0
HP0703	Helicobacter pylori 26695	hypothetical protein HP0703	NP_207497.1	Helicobacter pylori Hp A-14	nitrogen regulation protein NR	WP_000684496	98.16	0
HP0703	Helicobacter pylori 26695	hypothetical protein HP0703	NP_207497.1	Helicobacter pylori Hp A-16	nitrogen regulation protein NR	WP_000684543	98.95	0
HP0703	Helicobacter pylori 26695	hypothetical protein HP0703	NP_207497.1	Helicobacter pylori Hp A-17	nitrogen regulation protein NR	WP_000684474	97.9	0
HP0703	Helicobacter pylori 26695	hypothetical protein HP0703	NP_207497.1	Helicobacter pylori Hp A-20	nitrogen regulation protein NR	WP_000684472	97.9	0
HP0703	Helicobacter pylori 26695	hypothetical protein HP0703	NP_207497.1	Helicobacter pylori Hp A-26	nitrogen regulation protein NR	WP_000684536	98.16	0
HP0703	Helicobacter pylori 26695	hypothetical protein HP0703	NP_207497.1	Helicobacter pylori Hp A-27	nitrogen regulation protein NR	WP_000684529	98.16	0
HP0703	Helicobacter pylori 26695	hypothetical protein HP0703	NP_207497.1	Helicobacter pylori Hp A-4	nitrogen regulation protein NR	WP_000684544	98.69	0
HP0703	Helicobacter pylori 26695	hypothetical protein HP0703	NP_207497.1	Helicobacter pylori Hp A-5	nitrogen regulation protein NR	WP_000684467	97.38	0
HP0703	Helicobacter pylori 26695	hypothetical protein HP0703	NP_207497.1	Helicobacter pylori Hp A-6	nitrogen regulation protein NR	WP_000684541	98.43	0
HP0703	Helicobacter pylori 26695	hypothetical protein HP0703	NP_207497.1	Helicobacter pylori Hp A-8	nitrogen regulation protein NR	WP_000684517	98.69	0
HP0703	Helicobacter pylori 26695	hypothetical protein HP0703	NP_207497.1	Helicobacter pylori Hp A-9	nitrogen regulation protein NR	WP_001877566	98.69	0
HP0703	Helicobacter pylori 26695	hypothetical protein HP0703	NP_207497.1	Helicobacter pylori Hp H-1	AAA domain family protein	WP_000684541	98.43	0
HP0703	Helicobacter pylori 26695	hypothetical protein HP0703	NP_207497.1	Helicobacter pylori Hp H-10	nitrogen regulation protein NR	WP_000684464	98.69	0
HP0703	Helicobacter pylori 26695	hypothetical protein HP0703	NP_207497.1	Helicobacter pylori Hp H-11	response regulator	WP_000684519	97.9	0
HP0703	Helicobacter pylori 26695	hypothetical protein HP0703	NP_207497.1	Helicobacter pylori Hp H-16	nitrogen regulation protein NR	WP_000684475	98.16	0
HP0703	Helicobacter pylori 26695	hypothetical protein HP0703	NP_207497.1	Helicobacter pylori Hp H-18	nitrogen regulation protein NR	WP_000684514	98.43	0
HP0703	Helicobacter pylori 26695	hypothetical protein HP0703	NP_207497.1	Helicobacter pylori Hp H-19	nitrogen regulation protein NR	WP_000684481	97.11	0
HP0703	Helicobacter pylori 26695	hypothetical protein HP0703	NP_207497.1	Helicobacter pylori Hp H-21	nitrogen regulation protein NR	WP_000684551	97.9	0
HP0703	Helicobacter pylori 26695	hypothetical protein HP0703	NP_207497.1	Helicobacter pylori Hp H-23	nitrogen regulation protein NR	EJB39600	57.48	0
HP0703	Helicobacter pylori 26695	hypothetical protein HP0703	NP_207497.1	Helicobacter pylori Hp H-24	nitrogen regulation protein NR	WP_000684544	98.69	0
HP0703	Helicobacter pylori 26695	hypothetical protein HP0703	NP_207497.1	Helicobacter pylori Hp H-24b	AAA domain family protein	WP_000684544	98.69	0
HP0703	Helicobacter pylori 26695	hypothetical protein HP0703	NP_207497.1	Helicobacter pylori Hp H-24c	AAA domain family protein	WP_000684544	98.69	0
HP0703	Helicobacter pylori 26695	hypothetical protein HP0703	NP_207497.1	Helicobacter pylori Hp H-27	nitrogen regulation protein NR	WP_001879602	98.16	0
HP0703	Helicobacter pylori 26695	hypothetical protein HP0703	NP_207497.1	Helicobacter pylori Hp H-28	nitrogen regulation protein NR	WP_000684502	98.95	0
HP0703	Helicobacter pylori 26695	hypothetical protein HP0703	NP_207497.1	Helicobacter pylori Hp H-29	nitrogen regulation protein NR	WP_000684476	98.43	0
HP0703	Helicobacter pylori 26695	hypothetical protein HP0703	NP_207497.1	Helicobacter pylori Hp H-3	nitrogen regulation protein NR	WP_000684524	98.43	0
HP0703	Helicobacter pylori 26695	hypothetical protein HP0703	NP_207497.1	Helicobacter pylori Hp H-30	nitrogen regulation protein NR	EJB39600	57.48	0
HP0703	Helicobacter pylori 26695	hypothetical protein HP0703	NP_207497.1	Helicobacter pylori Hp H-34	nitrogen regulation protein NR	WP_000684480	97.11	0
HP0703	Helicobacter pylori 26695	hypothetical protein HP0703	NP_207497.1	Helicobacter pylori Hp H-36	nitrogen regulation protein NR	WP_000684478	98.16	0
HP0703	Helicobacter pylori 26695	hypothetical protein HP0703	NP_207497.1	Helicobacter pylori Hp H-4	nitrogen regulation protein NR	WP_000684473	98.16	0
HP0703	Helicobacter pylori 26695	hypothetical protein HP0703	NP_207497.1	Helicobacter pylori Hp H-41	nitrogen regulation protein NR	WP_000684479	97.38	0
HP0703	Helicobacter pylori 26695	hypothetical protein HP0703	NP_207497.1	Helicobacter pylori Hp H-42	nitrogen regulation protein NR	WP_000684545	98.69	0
HP0703	Helicobacter pylori 26695	hypothetical protein HP0703	NP_207497.1	Helicobacter pylori Hp H-43	nitrogen regulation protein NR	WP_000684465	97.9	0
HP0703	Helicobacter pylori 26695	hypothetical protein HP0703	NP_207497.1	Helicobacter pylori Hp H-44	nitrogen regulation protein NR	WP_000684533	98.69	0
HP0703	Helicobacter pylori 26695	hypothetical protein HP0703	NP_207497.1	Helicobacter pylori Hp H-45	nitrogen regulation protein NR	WP_000684502	98.95	0
HP0703	Helicobacter pylori 26695	hypothetical protein HP0703	NP_207497.1	Helicobacter pylori Hp H-5b	AAA domain family protein	WP_000684483	97.11	0
HP0703	Helicobacter pylori 26695	hypothetical protein HP0703	NP_207497.1	Helicobacter pylori Hp H-6	nitrogen regulation protein NR	WP_000684492	98.43	0
HP0703	Helicobacter pylori 26695	hypothetical protein HP0703	NP_207497.1	Helicobacter pylori Hp H-9	nitrogen regulation protein NR	WP_000684462	97.9	0
HP0703	Helicobacter pylori 26695	hypothetical protein HP0703	NP_207497.1	Helicobacter pylori Hp M1	nitrogen regulation protein NR	WP_000684544	98.69	0
HP0703	Helicobacter pylori 26695	hypothetical protein HP0703	NP_207497.1	Helicobacter pylori Hp M2	nitrogen regulation protein NR	WP_000684544	98.69	0
HP0703	Helicobacter pylori 26695	hypothetical protein HP0703	NP_207497.1	Helicobacter pylori Hp M3	nitrogen regulation protein NR	WP_000684544	98.69	0
HP0703	Helicobacter pylori 26695	hypothetical protein HP0703	NP_207497.1	Helicobacter pylori Hp M4	nitrogen regulation protein NR	WP_000684544	98.69	0
HP0703	Helicobacter pylori 26695	hypothetical protein HP0703	NP_207497.1	Helicobacter pylori Hp M5	nitrogen regulation protein NR	WP_000684544	98.69	0
HP0703	Helicobacter pylori 26695	hypothetical protein HP0703	NP_207497.1	Helicobacter pylori Hp M6	nitrogen regulation protein NR	WP_000684544	98.69	0
HP0703	Helicobacter pylori 26695	hypothetical protein HP0703	NP_207497.1	Helicobacter pylori Hp M9	nitrogen regulation protein NR	WP_000684544	98.69	0
HP0703	Helicobacter pylori 26695	hypothetical protein HP0703	NP_207497.1	Helicobacter pylori Hp P-1	AAA domain family protein	WP_000684482	98.16	0
HP0703	Helicobacter pylori 26695	hypothetical protein HP0703	NP_207497.1	Helicobacter pylori Hp P-11	nitrogen regulation protein NR	WP_000684476	98.43	0
HP0703	Helicobacter pylori 26695	hypothetical protein HP0703	NP_207497.1	Helicobacter pylori Hp P-11b	AAA domain family protein	WP_000684476	98.43	0
HP0703	Helicobacter pylori 26695	hypothetical protein HP0703	NP_207497.1	Helicobacter pylori Hp P-13	nitrogen regulation protein NR	EJB39600	57.48	0
HP0703	Helicobacter pylori 26695	hypothetical protein HP0703	NP_207497.1	Helicobacter pylori Hp P-13b	AAA domain family protein	WP_000684543	98.95	0
HP0703	Helicobacter pylori 26695	hypothetical protein HP0703	NP_207497.1	Helicobacter pylori Hp P-15	nitrogen regulation protein NR	WP_001879602	98.16	0
HP0703	Helicobacter pylori 26695	hypothetical protein HP0703	NP_207497.1	Helicobacter pylori Hp P-15b	AAA domain family protein	WP_001879602	98.16	0
HP0703	Helicobacter pylori 26695	hypothetical protein HP0703	NP_207497.1	Helicobacter pylori Hp P-16	nitrogen regulation protein NR	WP_000684493	97.9	0
HP0703	Helicobacter pylori 26695	hypothetical protein HP0703	NP_207497.1	Helicobacter pylori Hp P-1b	AAA domain family protein	WP_000684482	98.16	0
HP0703	Helicobacter pylori 26695	hypothetical protein HP0703	NP_207497.1	Helicobacter pylori Hp P-2	AAA domain family protein	WP_000684552	97.11	0
HP0703	Helicobacter pylori 26695	hypothetical protein HP0703	NP_207497.1	Helicobacter pylori Hp P-23	nitrogen regulation protein NR	WP_001879602	98.16	0
HP0703	Helicobacter pylori 26695	hypothetical protein HP0703	NP_207497.1	Helicobacter pylori Hp P-25	AAA domain family protein	WP_000684554	98.95	0
HP0703	Helicobacter pylori 26695	hypothetical protein HP0703	NP_207497.1	Helicobacter pylori Hp P-25c	AAA domain family protein	WP_000684554	98.95	0
HP0703	Helicobacter pylori 26695	hypothetical protein HP0703	NP_207497.1	Helicobacter pylori Hp P-25d	AAA domain family protein	WP_000684554	98.95	0
HP0703	Helicobacter pylori 26695	hypothetical protein HP0703	NP_207497.1	Helicobacter pylori Hp P-26	nitrogen regulation protein NR	WP_000684541	98.43	0
HP0703	Helicobacter pylori 26695	hypothetical protein HP0703	NP_207497.1	Helicobacter pylori Hp P-28b	AAA domain family protein	EJC39599	57.22	0
HP0703	Helicobacter pylori 26695	hypothetical protein HP0703	NP_207497.1	Helicobacter pylori Hp P-2b	AAA domain family protein	WP_000684552	97.11	0
HP0703	Helicobacter pylori 26695	hypothetical protein HP0703	NP_207497.1	Helicobacter pylori Hp P-3	AAA domain family protein	WP_000684477	98.16	0
HP0703	Helicobacter pylori 26695	hypothetical protein HP0703	NP_207497.1	Helicobacter pylori Hp P-30	nitrogen regulation protein NR	WP_000684547	98.43	0
HP0703	Helicobacter pylori 26695	hypothetical protein HP0703	NP_207497.1	Helicobacter pylori Hp P-3b	AAA domain family protein	WP_000684477	98.16	0
HP0703	Helicobacter pylori 26695	hypothetical protein HP0703	NP_207497.1	Helicobacter pylori Hp P-4	AAA domain family protein	WP_000684469	97.64	0
HP0703	Helicobacter pylori 26695	hypothetical protein HP0703	NP_207497.1	Helicobacter pylori Hp P-41	nitrogen regulation protein NR	WP_000684470	97.9	0
HP0703	Helicobacter pylori 26695	hypothetical protein HP0703	NP_207497.1	Helicobacter pylori Hp P-4c	AAA domain family protein	WP_000684469	97.64	0
HP0703	Helicobacter pylori 26695	hypothetical protein HP0703	NP_207497.1	Helicobacter pylori Hp P-4d	AAA domain family protein	WP_000684469	97.64	0
HP0703	Helicobacter pylori 26695	hypothetical protein HP0703	NP_207497.1	Helicobacter pylori Hp P-62	nitrogen regulation protein NR	WP_000684476	98.43	0
HP0703	Helicobacter pylori 26695	hypothetical protein HP0703	NP_207497.1	Helicobacter pylori Hp P-74	nitrogen regulation protein NR	WP_001879602	98.16	0
HP0703	Helicobacter pylori 26695	hypothetical protein HP0703	NP_207497.1	Helicobacter pylori Hp P-8	nitrogen regulation protein NR	WP_000684535	98.95	0
HP0703	Helicobacter pylori 26695	hypothetical protein HP0703	NP_207497.1	Helicobacter pylori Hp P-8b	AAA domain family protein	WP_000684535	98.95	0
HP0703	Helicobacter pylori 26695	hypothetical protein HP0703	NP_207497.1	Helicobacter pylori HPAG1	transcriptional activator of flagella proteins	WP_000684494	98.69	0
HP0703	Helicobacter pylori 26695	hypothetical protein HP0703	NP_207497.1	Helicobacter pylori HUP-B14	transcriptional activator of flagellar proteins	WP_000684503	98.69	0
HP0703	Helicobacter pylori 26695	hypothetical protein HP0703	NP_207497.1	Helicobacter pylori India7	putative transcriptional regulator	WP_000684510	99.48	0
HP0703	Helicobacter pylori 26695	hypothetical protein HP0703	NP_207497.1	Helicobacter pylori J166	ATPase AAA	WP_026938311	98.43	0
HP0703	Helicobacter pylori 26695	hypothetical protein HP0703	NP_207497.1	Helicobacter pylori J99	putative TRANSCRIPTIONAL REGULATOR	WP_000684477	98.16	0
HP0703	Helicobacter pylori 26695	hypothetical protein HP0703	NP_207497.1	Helicobacter pylori Lithuania75	Transcriptional activator	WP_000684512	97.9	0
HP0703	Helicobacter pylori 26695	hypothetical protein HP0703	NP_207497.1	Helicobacter pylori NCTC 11637 CCUG 17874 ATCC 43504	transcriptional activator	WP_000684491	98.69	0
HP0703	Helicobacter pylori 26695	hypothetical protein HP0703	NP_207497.1	Helicobacter pylori NQ4044	nitrogen regulation protein NR	WP_000684484	98.16	0
HP0703	Helicobacter pylori 26695	hypothetical protein HP0703	NP_207497.1	Helicobacter pylori NQ4053	nitrogen regulation protein NR	WP_000684534	98.95	0
HP0703	Helicobacter pylori 26695	hypothetical protein HP0703	NP_207497.1	Helicobacter pylori NQ4076	nitrogen regulation protein NR	WP_000684525	98.16	0
HP0703	Helicobacter pylori 26695	hypothetical protein HP0703	NP_207497.1	Helicobacter pylori NQ4099	nitrogen regulation protein NR	WP_000684525	98.16	0
HP0703	Helicobacter pylori 26695	hypothetical protein HP0703	NP_207497.1	Helicobacter pylori NQ4110	nitrogen regulation protein NR	EJB39600	57.48	0
HP0703	Helicobacter pylori 26695	hypothetical protein HP0703	NP_207497.1	Helicobacter pylori NQ4161	response regulator	WP_000684466	97.11	0
HP0703	Helicobacter pylori 26695	hypothetical protein HP0703	NP_207497.1	Helicobacter pylori NQ4200	nitrogen regulation protein NR	WP_000684513	97.9	0
HP0703	Helicobacter pylori 26695	hypothetical protein HP0703	NP_207497.1	Helicobacter pylori NQ4216	nitrogen regulation protein NR	WP_000684471	98.69	0
HP0703	Helicobacter pylori 26695	hypothetical protein HP0703	NP_207497.1	Helicobacter pylori NQ4228	nitrogen regulation protein NR	WP_000684497	98.43	0
HP0703	Helicobacter pylori 26695	hypothetical protein HP0703	NP_207497.1	Helicobacter pylori NY40	transcriptional activator of flagella protein	WP_000684525	98.16	0
HP0703	Helicobacter pylori 26695	hypothetical protein HP0703	NP_207497.1	Helicobacter pylori OK113	transcriptional activator of flagella proteins	WP_015427837	97.9	0
HP0703	Helicobacter pylori 26695	hypothetical protein HP0703	NP_207497.1	Helicobacter pylori OK310	transcriptional activator of flagella proteins	WP_015429020	97.64	0
HP0703	Helicobacter pylori 26695	hypothetical protein HP0703	NP_207497.1	Helicobacter pylori oki102	ATPase AAA	WP_025275915	98.43	0
HP0703	Helicobacter pylori 26695	hypothetical protein HP0703	NP_207497.1	Helicobacter pylori oki112	ATPase AAA	WP_025309762	98.43	0
HP0703	Helicobacter pylori 26695	hypothetical protein HP0703	NP_207497.1	Helicobacter pylori oki128	ATPase AAA	WP_025288153	97.11	0
HP0703	Helicobacter pylori 26695	hypothetical protein HP0703	NP_207497.1	Helicobacter pylori oki154	ATPase AAA	WP_025366851	98.16	0
HP0703	Helicobacter pylori 26695	hypothetical protein HP0703	NP_207497.1	Helicobacter pylori oki422	ATPase AAA	WP_025275915	98.43	0
HP0703	Helicobacter pylori 26695	hypothetical protein HP0703	NP_207497.1	Helicobacter pylori oki673	ATPase AAA	WP_025313854	97.64	0
HP0703	Helicobacter pylori 26695	hypothetical protein HP0703	NP_207497.1	Helicobacter pylori oki828	ATPase AAA	WP_025222820	97.38	0
HP0703	Helicobacter pylori 26695	hypothetical protein HP0703	NP_207497.1	Helicobacter pylori oki898	ATPase AAA	WP_025275915	98.43	0
HP0703	Helicobacter pylori 26695	hypothetical protein HP0703	NP_207497.1	Helicobacter pylori P12	transcriptional activator of flagella proteins	WP_012569356	98.43	0
HP0703	Helicobacter pylori 26695	hypothetical protein HP0703	NP_207497.1	Helicobacter pylori PeCan18	transcriptional activator of flagella proteins	WP_000684498	98.43	0
HP0703	Helicobacter pylori 26695	hypothetical protein HP0703	NP_207497.1	Helicobacter pylori PeCan4	transcriptional activator of flagella proteins	WP_000684498	98.43	0
HP0703	Helicobacter pylori 26695	hypothetical protein HP0703	NP_207497.1	Helicobacter pylori Puno120	transcriptional activator of flagella proteins	WP_000684498	98.43	0
HP0703	Helicobacter pylori 26695	hypothetical protein HP0703	NP_207497.1	Helicobacter pylori Puno135	transcriptional activator of flagella proteins	WP_000684498	98.43	0
HP0703	Helicobacter pylori 26695	hypothetical protein HP0703	NP_207497.1	Helicobacter pylori PZ5004	ATPase AAA	WP_000684476	98.43	0
HP0703	Helicobacter pylori 26695	hypothetical protein HP0703	NP_207497.1	Helicobacter pylori PZ5024	transcriptional regulator, partial	EQD96906	37.53	0
HP0703	Helicobacter pylori 26695	hypothetical protein HP0703	NP_207497.1	Helicobacter pylori PZ5026	ATPase AAA	WP_000684513	97.9	0
HP0703	Helicobacter pylori 26695	hypothetical protein HP0703	NP_207497.1	Helicobacter pylori PZ5056	ATPase AAA	WP_021174604	98.16	0
HP0703	Helicobacter pylori 26695	hypothetical protein HP0703	NP_207497.1	Helicobacter pylori PZ5080	ATPase AAA, partial	EQD92868	54.07	0
HP0703	Helicobacter pylori 26695	hypothetical protein HP0703	NP_207497.1	Helicobacter pylori PZ5086	ATPase AAA	WP_021177108	99.21	0
HP0703	Helicobacter pylori 26695	hypothetical protein HP0703	NP_207497.1	Helicobacter pylori R018c	AAA domain family protein	WP_000684539	97.9	0
HP0703	Helicobacter pylori 26695	hypothetical protein HP0703	NP_207497.1	Helicobacter pylori R030b	AAA domain family protein	WP_000684540	98.16	0
HP0703	Helicobacter pylori 26695	hypothetical protein HP0703	NP_207497.1	Helicobacter pylori R036d	AAA domain family protein	WP_000684504	98.69	0
HP0703	Helicobacter pylori 26695	hypothetical protein HP0703	NP_207497.1	Helicobacter pylori R037c	AAA domain family protein	WP_000684460	97.64	0
HP0703	Helicobacter pylori 26695	hypothetical protein HP0703	NP_207497.1	Helicobacter pylori R038b	AAA domain family protein	WP_000684542	97.9	0
HP0703	Helicobacter pylori 26695	hypothetical protein HP0703	NP_207497.1	Helicobacter pylori R046Wa	AAA domain family protein	WP_000684488	99.21	0
HP0703	Helicobacter pylori 26695	hypothetical protein HP0703	NP_207497.1	Helicobacter pylori R055a	AAA domain family protein	WP_000684461	97.9	0
HP0703	Helicobacter pylori 26695	hypothetical protein HP0703	NP_207497.1	Helicobacter pylori R056a	AAA domain family protein	WP_000684539	97.9	0
HP0703	Helicobacter pylori 26695	hypothetical protein HP0703	NP_207497.1	Helicobacter pylori R32b	AAA domain family protein	WP_000684516	98.43	0
HP0703	Helicobacter pylori 26695	hypothetical protein HP0703	NP_207497.1	Helicobacter pylori Rif1	response regulator	WP_000684509	100	0
HP0703	Helicobacter pylori 26695	hypothetical protein HP0703	NP_207497.1	Helicobacter pylori Rif2	response regulator	WP_000684509	100	0
HP0703	Helicobacter pylori 26695	hypothetical protein HP0703	NP_207497.1	Helicobacter pylori Sat464	transcriptional activator of flagella proteins	WP_000684499	98.16	0
HP0703	Helicobacter pylori 26695	hypothetical protein HP0703	NP_207497.1	Helicobacter pylori Shi112	transcriptional activator of flagella proteins	WP_000684498	98.43	0
HP0703	Helicobacter pylori 26695	hypothetical protein HP0703	NP_207497.1	Helicobacter pylori Shi169	transcriptional activator of flagella proteins	WP_000684506	98.43	0
HP0703	Helicobacter pylori 26695	hypothetical protein HP0703	NP_207497.1	Helicobacter pylori Shi417	transcriptional activator of flagella proteins	WP_000684507	98.16	0
HP0703	Helicobacter pylori 26695	hypothetical protein HP0703	NP_207497.1	Helicobacter pylori Shi470	transcriptional activator of flagella proteins	WP_000684498	98.43	0
HP0703	Helicobacter pylori 26695	hypothetical protein HP0703	NP_207497.1	Helicobacter pylori SJM180	transcriptional activator of flagella proteins	WP_000684531	98.69	0
HP0703	Helicobacter pylori 26695	hypothetical protein HP0703	NP_207497.1	Helicobacter pylori SNT49	transcriptional activator of flagella proteins	WP_000684505	98.95	0
HP0703	Helicobacter pylori 26695	hypothetical protein HP0703	NP_207497.1	Helicobacter pylori SouthAfrica20	AAA domain family protein	WP_020972329	98.43	0
HP0703	Helicobacter pylori 26695	hypothetical protein HP0703	NP_207497.1	Helicobacter pylori SouthAfrica50	AAA domain family protein	EQD88813	98.16	0
HP0703	Helicobacter pylori 26695	hypothetical protein HP0703	NP_207497.1	Helicobacter pylori SouthAfrica7	response regulator	WP_000684549	97.64	0
HP0703	Helicobacter pylori 26695	hypothetical protein HP0703	NP_207497.1	Helicobacter pylori SS1	NA	NA	0	0
HP0703	Helicobacter pylori 26695	hypothetical protein HP0703	NP_207497.1	Helicobacter pylori UM023	ATPase AAA	WP_021300458	97.11	0
HP0703	Helicobacter pylori 26695	hypothetical protein HP0703	NP_207497.1	Helicobacter pylori UM032	ATPase AAA	WP_015645101	98.16	0
HP0703	Helicobacter pylori 26695	hypothetical protein HP0703	NP_207497.1	Helicobacter pylori UM037	ATPase AAA	WP_015644363	98.16	0
HP0703	Helicobacter pylori 26695	hypothetical protein HP0703	NP_207497.1	Helicobacter pylori UM038	ATPase AAA	WP_000684522	98.16	0
HP0703	Helicobacter pylori 26695	hypothetical protein HP0703	NP_207497.1	Helicobacter pylori UM065	ATPase AAA	WP_021302656	97.38	0
HP0703	Helicobacter pylori 26695	hypothetical protein HP0703	NP_207497.1	Helicobacter pylori UM066	ATPase AAA	WP_015642784	97.64	0
HP0703	Helicobacter pylori 26695	hypothetical protein HP0703	NP_207497.1	Helicobacter pylori UM067	ATPase AAA	WP_021303596	98.43	0
HP0703	Helicobacter pylori 26695	hypothetical protein HP0703	NP_207497.1	Helicobacter pylori UM077	ATPase AAA	WP_021307292	98.16	0
HP0703	Helicobacter pylori 26695	hypothetical protein HP0703	NP_207497.1	Helicobacter pylori UM084	ATPase AAA	WP_021305841	97.9	0
HP0703	Helicobacter pylori 26695	hypothetical protein HP0703	NP_207497.1	Helicobacter pylori UM085	ATPase AAA	WP_021307030	98.69	0
HP0703	Helicobacter pylori 26695	hypothetical protein HP0703	NP_207497.1	Helicobacter pylori UM111	ATPase AAA	WP_021308756	97.64	0
HP0703	Helicobacter pylori 26695	hypothetical protein HP0703	NP_207497.1	Helicobacter pylori UM114	ATPase AAA	WP_021310479	98.69	0
HP0703	Helicobacter pylori 26695	hypothetical protein HP0703	NP_207497.1	Helicobacter pylori UM298	ATPase AAA	WP_015645101	98.16	0
HP0703	Helicobacter pylori 26695	hypothetical protein HP0703	NP_207497.1	Helicobacter pylori UM299	ATPase AAA	WP_015645101	98.16	0
HP0703	Helicobacter pylori 26695	hypothetical protein HP0703	NP_207497.1	Helicobacter pylori UMB G1	AAA domain family protein	WP_001922432	98.95	0
HP0703	Helicobacter pylori 26695	hypothetical protein HP0703	NP_207497.1	Helicobacter pylori v225d	transcriptional activator of flagella protein	WP_000684485	97.9	0
HP0703	Helicobacter pylori 26695	hypothetical protein HP0703	NP_207497.1	Helicobacter pylori X47-2AL	ATPase AAA	WP_023526829	98.43	0
HP0703	Helicobacter pylori 26695	hypothetical protein HP0703	NP_207497.1	Helicobacter pylori XZ274	NA	NA	0	0
HP0703	Helicobacter pylori 26695	hypothetical protein HP0703	NP_207497.1	Helicobacter rodentium	ATPase AAA	WP_026943421	61.68	9
HP0703	Helicobacter pylori 26695	hypothetical protein HP0703	NP_207497.1	Helicobacter saguini	ATPase AAA	WP_034571841	70.87	6
HP0703	Helicobacter pylori 26695	hypothetical protein HP0703	NP_207497.1	Helicobacter sp CLO-3	AAA family ATPase	WP_066455728	70.34	3
HP0703	Helicobacter pylori 26695	hypothetical protein HP0703	NP_207497.1	Helicobacter sp MIT 01-6242	AAA family ATPase	WP_066339127	60.89	3
HP0703	Helicobacter pylori 26695	hypothetical protein HP0703	NP_207497.1	Helicobacter sp MIT 01-6451	ATPase AAA	WP_034362135	65.35	0
HP0703	Helicobacter pylori 26695	hypothetical protein HP0703	NP_207497.1	Helicobacter sp MIT 03-1614	ATPase AAA	WP_034366096	65.62	7
HP0703	Helicobacter pylori 26695	hypothetical protein HP0703	NP_207497.1	Helicobacter sp MIT 03-1616	ATPase AAA	WP_034327720	65.35	1
HP0703	Helicobacter pylori 26695	hypothetical protein HP0703	NP_207497.1	Helicobacter sp MIT 05-5293	ATPase AAA	WP_034369862	66.14	0
HP0703	Helicobacter pylori 26695	hypothetical protein HP0703	NP_207497.1	Helicobacter sp MIT 05-5294	ATPase AAA	KGL36152	61.68	8
HP0703	Helicobacter pylori 26695	hypothetical protein HP0703	NP_207497.1	Helicobacter sp MIT 11-5569	ATPase AAA	WP_034288604	61.68	1
HP0703	Helicobacter pylori 26695	hypothetical protein HP0703	NP_207497.1	Helicobacter suis	ATPase AAA	WP_006564962	74.8	4
HP0703	Helicobacter pylori 26695	hypothetical protein HP0703	NP_207497.1	Helicobacter suis HS1	Response regulator	WP_006564962	74.8	4
HP0703	Helicobacter pylori 26695	hypothetical protein HP0703	NP_207497.1	Helicobacter suis HS5	transcriptional activator of flagella proteins	WP_006565144	74.54	4
HP0703	Helicobacter pylori 26695	hypothetical protein HP0703	NP_207497.1	Helicobacter trogontum	ATPase AAA	WP_034320187	68.77	3
HP0703	Helicobacter pylori 26695	hypothetical protein HP0703	NP_207497.1	Helicobacter typhlonius	ATPase AAA	WP_034343216	65.09	1
HP0703	Helicobacter pylori 26695	hypothetical protein HP0703	NP_207497.1	Helicobacter winghamensis	ATPase AAA	WP_006802466	63.52	3
HP0703	Helicobacter pylori 26695	hypothetical protein HP0703	NP_207497.1	Helicobacter winghamensis ATCC BAA-430	Sigma-54 interaction domain protein	WP_006802466	63.52	3
HP0714	Helicobacter pylori 26695	RNA polymerase factor sigma-54	NP_207508.1	Helicobacter	MULTISPECIES: RNA polymerase sigma-54 factor	WP_034325875	54.11	20
HP0714	Helicobacter pylori 26695	RNA polymerase factor sigma-54	NP_207508.1	Helicobacter acinonychis	RNA polymerase sigma-54 factor	WP_011577824	93.96	0
HP0714	Helicobacter pylori 26695	RNA polymerase factor sigma-54	NP_207508.1	Helicobacter acinonychis str Sheeba	RNA polymerase sigma-54 factor	WP_011577824	93.96	0
HP0714	Helicobacter pylori 26695	RNA polymerase factor sigma-54	NP_207508.1	Helicobacter ailurogastricus	RNA polymerase factor sigma-54	WP_053945626	53.62	6
HP0714	Helicobacter pylori 26695	RNA polymerase factor sigma-54	NP_207508.1	Helicobacter apodemus	RNA polymerase sigma-54 factor	WP_034552778	54.35	18
HP0714	Helicobacter pylori 26695	RNA polymerase factor sigma-54	NP_207508.1	Helicobacter bilis	RNA polymerase sigma-54 factor	WP_034563333	53.86	22
HP0714	Helicobacter pylori 26695	RNA polymerase factor sigma-54	NP_207508.1	Helicobacter bilis ATCC 43879	RNA polymerase sigma-54 factor	WP_005217557	53.14	22
HP0714	Helicobacter pylori 26695	RNA polymerase factor sigma-54	NP_207508.1	Helicobacter bilis WiWa	RNA polymerase sigma-54 factor	WP_004084416	52.9	22
HP0714	Helicobacter pylori 26695	RNA polymerase factor sigma-54	NP_207508.1	Helicobacter bizzozeronii	RNA polymerase sigma-54 factor	WP_013890258	56.52	5
HP0714	Helicobacter pylori 26695	RNA polymerase factor sigma-54	NP_207508.1	Helicobacter bizzozeronii CCUG 35545	RNA polymerase sigma-54 factor RpoN	CCF80669	30.92	2
HP0714	Helicobacter pylori 26695	RNA polymerase factor sigma-54	NP_207508.1	Helicobacter bizzozeronii CIII-1	RNA polymerase sigma-54 factor RpoN	WP_013890258	56.52	5
HP0714	Helicobacter pylori 26695	RNA polymerase factor sigma-54	NP_207508.1	Helicobacter canadensis	RNA polymerase sigma-54 factor	WP_006655072	51.21	18
HP0714	Helicobacter pylori 26695	RNA polymerase factor sigma-54	NP_207508.1	Helicobacter canadensis MIT 98-5491	DNA-directed RNA polymerase subunit N	WP_006655072	51.21	18
HP0714	Helicobacter pylori 26695	RNA polymerase factor sigma-54	NP_207508.1	Helicobacter canis	RNA polymerase factor sigma-54	WP_023928857	57	27
HP0714	Helicobacter pylori 26695	RNA polymerase factor sigma-54	NP_207508.1	Helicobacter canis NCTC 12740	RNA polymerase sigma-54 factor	WP_023928857	57	27
HP0714	Helicobacter pylori 26695	RNA polymerase factor sigma-54	NP_207508.1	Helicobacter cetorum	RNA polymerase sigma-54 factor	WP_014658777	87.68	0
HP0714	Helicobacter pylori 26695	RNA polymerase factor sigma-54	NP_207508.1	Helicobacter cetorum MIT 00-7128	RNA polymerase factor sigma-54	WP_014660621	80.43	6
HP0714	Helicobacter pylori 26695	RNA polymerase factor sigma-54	NP_207508.1	Helicobacter cetorum MIT 99-5656	RNA polymerase factor sigma-54	WP_014658777	87.68	0
HP0714	Helicobacter pylori 26695	RNA polymerase factor sigma-54	NP_207508.1	Helicobacter cinaedi	RNA polymerase sigma-54 factor	WP_002956175	52.42	22
HP0714	Helicobacter pylori 26695	RNA polymerase factor sigma-54	NP_207508.1	Helicobacter cinaedi CCUG 18818 ATCC BAA-847	RNA polymerase sigma-54 factor	WP_002956175	52.42	22
HP0714	Helicobacter pylori 26695	RNA polymerase factor sigma-54	NP_207508.1	Helicobacter cinaedi PAGU611	RNA polymerase factor sigma-54	WP_014666219	52.42	22
HP0714	Helicobacter pylori 26695	RNA polymerase factor sigma-54	NP_207508.1	Helicobacter felis	RNA polymerase sigma-54 factor	WP_041302756	58.21	14
HP0714	Helicobacter pylori 26695	RNA polymerase factor sigma-54	NP_207508.1	Helicobacter felis ATCC 49179	RNA polymerase sigma-54 factor	CBY82776	58.21	14
HP0714	Helicobacter pylori 26695	RNA polymerase factor sigma-54	NP_207508.1	Helicobacter fennelliae	RNA polymerase sigma-54 factor	WP_034549360	54.11	13
HP0714	Helicobacter pylori 26695	RNA polymerase factor sigma-54	NP_207508.1	Helicobacter fennelliae MRY12-0050	RNA polymerase sigma-54 factor RpoN	GAD18447	54.11	13
HP0714	Helicobacter pylori 26695	RNA polymerase factor sigma-54	NP_207508.1	Helicobacter heilmannii	RNA polymerase factor sigma-54	WP_053829032	54.59	6
HP0714	Helicobacter pylori 26695	RNA polymerase factor sigma-54	NP_207508.1	Helicobacter heilmannii ASB14	RNA polymerase sigma-54 factor RpoN	WP_015106261	54.35	6
HP0714	Helicobacter pylori 26695	RNA polymerase factor sigma-54	NP_207508.1	Helicobacter hepaticus	NA	NA	0	0
HP0714	Helicobacter pylori 26695	RNA polymerase factor sigma-54	NP_207508.1	Helicobacter hepaticus ATCC 51449	RNA polymerase sigma 54 factor	WP_011115914	53.14	23
HP0714	Helicobacter pylori 26695	RNA polymerase factor sigma-54	NP_207508.1	Helicobacter himalayensis	RNA polymerase factor sigma-54	WP_066387121	51.93	40
HP0714	Helicobacter pylori 26695	RNA polymerase factor sigma-54	NP_207508.1	Helicobacter jaachi	RNA polymerase sigma-54 factor	WP_034352812	54.35	26
HP0714	Helicobacter pylori 26695	RNA polymerase factor sigma-54	NP_207508.1	Helicobacter macacae	RNA polymerase sigma-54 factor	WP_034560777	56.76	39
HP0714	Helicobacter pylori 26695	RNA polymerase factor sigma-54	NP_207508.1	Helicobacter macacae MIT 99-5501	RNA polymerase sigma-54 factor	ETD25133	56.76	39
HP0714	Helicobacter pylori 26695	RNA polymerase factor sigma-54	NP_207508.1	Helicobacter magdeburgensis	RNA polymerase sigma-54 factor	WP_034584977	52.42	22
HP0714	Helicobacter pylori 26695	RNA polymerase factor sigma-54	NP_207508.1	Helicobacter muridarum	RNA polymerase sigma-54 factor	WP_034559288	50.72	23
HP0714	Helicobacter pylori 26695	RNA polymerase factor sigma-54	NP_207508.1	Helicobacter mustelae	RNA polymerase sigma-54 factor	WP_013023391	54.59	10
HP0714	Helicobacter pylori 26695	RNA polymerase factor sigma-54	NP_207508.1	Helicobacter mustelae 12198	RNA polymerase sigma-54 factor	WP_013023391	54.59	10
HP0714	Helicobacter pylori 26695	RNA polymerase factor sigma-54	NP_207508.1	Helicobacter pametensis	RNA polymerase sigma-54 factor	WP_027326828	51.21	15
HP0714	Helicobacter pylori 26695	RNA polymerase factor sigma-54	NP_207508.1	Helicobacter pullorum	RNA polymerase factor sigma-54	WP_065829700	52.66	16
HP0714	Helicobacter pylori 26695	RNA polymerase factor sigma-54	NP_207508.1	Helicobacter pullorum MIT 98-5489	RNA polymerase sigma-54 factor	WP_005022350	52.42	16
HP0714	Helicobacter pylori 26695	RNA polymerase factor sigma-54	NP_207508.1	Helicobacter pylori	RNA polymerase sigma-54 factor	WP_000996418	100	0
HP0714	Helicobacter pylori 26695	RNA polymerase factor sigma-54	NP_207508.1	Helicobacter pylori 2017	RNA polymerase sigma-54 factor	WP_000996380	96.38	0
HP0714	Helicobacter pylori 26695	RNA polymerase factor sigma-54	NP_207508.1	Helicobacter pylori 2018	RNA polymerase sigma-54 factor	WP_000996380	96.38	0
HP0714	Helicobacter pylori 26695	RNA polymerase factor sigma-54	NP_207508.1	Helicobacter pylori 26695	RNA polymerase factor sigma-54	WP_000996418	100	0
HP0714	Helicobacter pylori 26695	RNA polymerase factor sigma-54	NP_207508.1	Helicobacter pylori 26695-1	RNA polymerase sigma54 factor	WP_000996418	100	0
HP0714	Helicobacter pylori 26695	RNA polymerase factor sigma-54	NP_207508.1	Helicobacter pylori 35A	RNA polymerase sigma-54 factor	WP_000279765	95.65	0
HP0714	Helicobacter pylori 26695	RNA polymerase factor sigma-54	NP_207508.1	Helicobacter pylori 51	transcription initiation factor sigma-54	WP_000279821	94.2	0
HP0714	Helicobacter pylori 26695	RNA polymerase factor sigma-54	NP_207508.1	Helicobacter pylori 52	DNA-directed RNA polymerase specialized sigma subunit, sigma54-like protein	WP_000996421	95.65	0
HP0714	Helicobacter pylori 26695	RNA polymerase factor sigma-54	NP_207508.1	Helicobacter pylori 83	RNA polymerase sigma-54 factor	WP_000279775	95.41	0
HP0714	Helicobacter pylori 26695	RNA polymerase factor sigma-54	NP_207508.1	Helicobacter pylori 908	RNA polymerase sigma-54 factor	WP_000996380	96.38	0
HP0714	Helicobacter pylori 26695	RNA polymerase factor sigma-54	NP_207508.1	Helicobacter pylori 98-10	hypothetical protein HP9810_7g76	WP_000279772	95.17	0
HP0714	Helicobacter pylori 26695	RNA polymerase factor sigma-54	NP_207508.1	Helicobacter pylori A45	RNA polymerase factor sigma-54	WP_001916496	95.65	0
HP0714	Helicobacter pylori 26695	RNA polymerase factor sigma-54	NP_207508.1	Helicobacter pylori Aklavik117	RNA polymerase factor sigma-54	WP_015085804	95.17	0
HP0714	Helicobacter pylori 26695	RNA polymerase factor sigma-54	NP_207508.1	Helicobacter pylori Aklavik86	RNA polymerase factor sigma-54	WP_015087120	95.17	0
HP0714	Helicobacter pylori 26695	RNA polymerase factor sigma-54	NP_207508.1	Helicobacter pylori B128	hypothetical protein HPB128_173g4	WP_000996353	97.1	0
HP0714	Helicobacter pylori 26695	RNA polymerase factor sigma-54	NP_207508.1	Helicobacter pylori B38	RNA polymerase sigma factor-54	WP_000996399	96.38	0
HP0714	Helicobacter pylori 26695	RNA polymerase factor sigma-54	NP_207508.1	Helicobacter pylori B8	RNA polymerase sigma-54 factor	WP_000996353	97.1	0
HP0714	Helicobacter pylori 26695	RNA polymerase factor sigma-54	NP_207508.1	Helicobacter pylori BM012A	RNA polymerase sigma-54 factor RpoN	WP_023592250	97.58	0
HP0714	Helicobacter pylori 26695	RNA polymerase factor sigma-54	NP_207508.1	Helicobacter pylori BM012S	RNA polymerase sigma-54 factor RpoN	WP_023592250	97.58	0
HP0714	Helicobacter pylori 26695	RNA polymerase factor sigma-54	NP_207508.1	Helicobacter pylori CCHI 33	RNA polymerase sigma-54 factor	WP_002206525	96.14	0
HP0714	Helicobacter pylori 26695	RNA polymerase factor sigma-54	NP_207508.1	Helicobacter pylori CG-IMSS-2012	RNA polymerase sigma54 factor	WP_022576632	97.1	0
HP0714	Helicobacter pylori 26695	RNA polymerase factor sigma-54	NP_207508.1	Helicobacter pylori CPY1124	RNA polymerase sigma-54 factor	WP_000279760	94.44	0
HP0714	Helicobacter pylori 26695	RNA polymerase factor sigma-54	NP_207508.1	Helicobacter pylori CPY1313	sigma-54 factor, Activator interacting domain family protein	EJB14562	46.62	0
HP0714	Helicobacter pylori 26695	RNA polymerase factor sigma-54	NP_207508.1	Helicobacter pylori CPY1662	RNA polymerase sigma-54 factor	WP_001919127	95.17	0
HP0714	Helicobacter pylori 26695	RNA polymerase factor sigma-54	NP_207508.1	Helicobacter pylori CPY1962	RNA polymerase sigma-54 factor	WP_000279757	95.41	0
HP0714	Helicobacter pylori 26695	RNA polymerase factor sigma-54	NP_207508.1	Helicobacter pylori CPY3281	RNA polymerase sigma-54 factor	WP_000279774	94.93	0
HP0714	Helicobacter pylori 26695	RNA polymerase factor sigma-54	NP_207508.1	Helicobacter pylori CPY6081	RNA polymerase sigma-54 factor	WP_000279755	96.14	0
HP0714	Helicobacter pylori 26695	RNA polymerase factor sigma-54	NP_207508.1	Helicobacter pylori CPY6261	RNA polymerase sigma-54 factor	WP_000279775	95.41	0
HP0714	Helicobacter pylori 26695	RNA polymerase factor sigma-54	NP_207508.1	Helicobacter pylori CPY6271	RNA polymerase sigma-54 factor	WP_000279758	95.65	0
HP0714	Helicobacter pylori 26695	RNA polymerase factor sigma-54	NP_207508.1	Helicobacter pylori CPY6311	RNA polymerase sigma-54 factor	WP_000279773	95.41	0
HP0714	Helicobacter pylori 26695	RNA polymerase factor sigma-54	NP_207508.1	Helicobacter pylori Cuz20	RNA polymerase factor sigma-54	WP_000279771	96.14	0
HP0714	Helicobacter pylori 26695	RNA polymerase factor sigma-54	NP_207508.1	Helicobacter pylori ELS37	RNA polymerase factor sigma-54	WP_000996391	97.1	0
HP0714	Helicobacter pylori 26695	RNA polymerase factor sigma-54	NP_207508.1	Helicobacter pylori F16	RNA polymerase factor sigma-54	WP_000279766	95.89	0
HP0714	Helicobacter pylori 26695	RNA polymerase factor sigma-54	NP_207508.1	Helicobacter pylori F30	RNA polymerase factor sigma-54	WP_000279820	94.69	0
HP0714	Helicobacter pylori 26695	RNA polymerase factor sigma-54	NP_207508.1	Helicobacter pylori F32	RNA polymerase factor sigma-54	WP_000279777	95.65	0
HP0714	Helicobacter pylori 26695	RNA polymerase factor sigma-54	NP_207508.1	Helicobacter pylori F57	RNA polymerase factor sigma-54	WP_000279756	95.41	0
HP0714	Helicobacter pylori 26695	RNA polymerase factor sigma-54	NP_207508.1	Helicobacter pylori FD423	RNA polymerase sigma54 factor	WP_000996426	97.1	0
HP0714	Helicobacter pylori 26695	RNA polymerase factor sigma-54	NP_207508.1	Helicobacter pylori FD430	RNA polymerase sigma54 factor	WP_000996431	96.86	0
HP0714	Helicobacter pylori 26695	RNA polymerase factor sigma-54	NP_207508.1	Helicobacter pylori FD506	RNA polymerase sigma54 factor	WP_000279763	96.14	0
HP0714	Helicobacter pylori 26695	RNA polymerase factor sigma-54	NP_207508.1	Helicobacter pylori FD535	RNA polymerase sigma54 factor	WP_000279768	97.1	0
HP0714	Helicobacter pylori 26695	RNA polymerase factor sigma-54	NP_207508.1	Helicobacter pylori FD568	RNA polymerase sigma54 factor	WP_000279764	95.17	0
HP0714	Helicobacter pylori 26695	RNA polymerase factor sigma-54	NP_207508.1	Helicobacter pylori FD577	RNA polymerase sigma54 factor	WP_000279767	95.41	0
HP0714	Helicobacter pylori 26695	RNA polymerase factor sigma-54	NP_207508.1	Helicobacter pylori FD662	RNA polymerase sigma54 factor	WP_000996430	96.62	0
HP0714	Helicobacter pylori 26695	RNA polymerase factor sigma-54	NP_207508.1	Helicobacter pylori FD703	RNA polymerase sigma54 factor	WP_000996440	97.1	0
HP0714	Helicobacter pylori 26695	RNA polymerase factor sigma-54	NP_207508.1	Helicobacter pylori FD719	RNA polymerase sigma54 factor	WP_000996429	97.1	0
HP0714	Helicobacter pylori 26695	RNA polymerase factor sigma-54	NP_207508.1	Helicobacter pylori G27	RNA polymerase sigma-54 factor	WP_000996392	97.1	0
HP0714	Helicobacter pylori 26695	RNA polymerase factor sigma-54	NP_207508.1	Helicobacter pylori GAM100Ai	RNA polymerase sigma-54 factor	WP_001918217	96.38	0
HP0714	Helicobacter pylori 26695	RNA polymerase factor sigma-54	NP_207508.1	Helicobacter pylori GAM101Biv	RNA polymerase sigma-54 factor	WP_001925115	95.41	0
HP0714	Helicobacter pylori 26695	RNA polymerase factor sigma-54	NP_207508.1	Helicobacter pylori GAM103Bi	RNA polymerase sigma-54 factor	WP_001926629	96.62	0
[truncated: 3,091 more rows]
